# Supplementary material for: Joint Analysis of Phenotypic and Genomic Diversity Sheds Light on the Evolution of Xenobiotic Metabolism in Humans
Source: Genome Biol Evol. 2022 Nov 29;14(12):evac167. doi: 10.1093/gbe/evac167 (PMC9750130; doi:10.1093/gbe/evac167)
Supplement: evac167_Supplementary_Data [file evac167_supplementary_data.zip]

Archive with 2 entries (2 files):
- Mouterde_SupplementaryTablesS1toS25_GBE2022_v3.xlsx
- Mouterde_SupplementaryTextANDFiguresS1-S24_GBE2022_v4.pdf
