# Supplementary material for: Joint Analysis of Phenotypic and Genomic Diversity Sheds Light on the Evolution of Xenobiotic Metabolism in Humans
Source: Genome Biol Evol. 2022 Nov 29;14(12):evac167. doi: 10.1093/gbe/evac167 (PMC9750130; doi:10.1093/gbe/evac167)
Supplement: evac167_Supplementary_Data [file evac167_supplementary_data.zip › Mouterde_SupplementaryTablesS1toS25_GBE2022_v3.xlsx]

## Sheet: Supplementary Table S1
Supplementary Table S1. P-values of Kruskal-Wallis tests, and of pairwise Wilcoxon tests of phenotype distributions among populations after Holm’s correction (significant corrected p-values at the 5% level are shown in bold).
	Full phenotyped dataset (n = 365)1
	Kruskal-Wallis test	Pairwise Wilcoxon test
Metabolite / substrate (substrate is probe drug for the activity of protein)			Ethiopians	Omanis	Greeks
paraxanthine / caffeine (CYP1A2)	5.573e-10	Omanis	0.125	–	–
		Greeks	1.84e-08	0.00313	–
		Czechs	2.83e-07	0.0247	0.542
4’-hydroxybupropion / bupropion (CYP2B6)	2.2e-16	Omanis	1.53e-11	–	–
		Greeks	0.0297	8.91e-05	–
		Czechs	0.0121	2.62e-07	8.91e-15
4-hydroxyflurbiprofen / flurbiprofen (CYP2C9)	2.715e-07	Omanis	6.55e-07	–	–
		Greeks	0.871	1.41e-06	–
		Czechs	0.776	0.000111	0.871
5’-hydroxyomeprazole / omeprazole (CYP2C19)	1.483e-06	Omanis	0.736	–	–
		Greeks	–	–	–
		Czechs	6.46e-06	0.000153	–
dextrorphan / dextromethorphan (CYP2D6)	0.2749	Omanis	1	–	–
		Greeks	1	1	–
		Czechs	1	0.173	1
1-hydroxymidazolam / midazolam (CYP3A4)	0.006572	Omanis	0.00501	–	–
		Greeks	0.404	0.0886	–
		Czechs	0.163	0.404	0.434
/ fexofenadine (P-gp)	2.2e-16	Omanis	1.18e-16	–	–
		Greeks	5.71e-14	4.67e-05	–
		Czechs	4.2e-06	1.29e-10	4.67e-05
1 : Sample size n = 263 for 5’-hydroxyomeprazole / omeprazole (CYP2C19) phenotype
Sensitivity analyses of the results reported in Supplementary Table S1
1. Sex factor : only women
	Only women (n = 204)1
Metabolite / substrate (substrate is probe drug for the activity of protein)	Kruskal-Wallis test
paraxanthine / caffeine (CYP1A2)	0.0002933
4’-hydroxybupropion / bupropion (CYP2B6)	4.686e-11
4-hydroxyflurbiprofen / flurbiprofen (CYP2C9)	0.0005025
5’-hydroxyomeprazole / omeprazole (CYP2C19)	0.003383
dextrorphan / dextromethorphan (CYP2D6)	0.04714
1-hydroxymidazolam / midazolam (CYP3A4)	0.02829
/ fexofenadine (P-gp)	5.591e-12
1 : Sample size n = 141 for 5’-hydroxyomeprazole / omeprazole (CYP2C19) phenotype
Sensitivity analyses of the results reported in Supplementary Table S1
2. Sex factor : only women not on contraceptive pill
	Only women not on contraceptive pill (n = 168)1
Metabolite / substrate (substrate is probe drug for the activity of protein)	Kruskal-Wallis test
paraxanthine / caffeine (CYP1A2)	1.798e-06
4’-hydroxybupropion / bupropion (CYP2B6)	7.204e-10
4-hydroxyflurbiprofen / flurbiprofen (CYP2C9)	0.002194
5’-hydroxyomeprazole / omeprazole (CYP2C19)	0.008619
dextrorphan / dextromethorphan (CYP2D6)	0.1799
1-hydroxymidazolam / midazolam (CYP3A4)	0.197
/ fexofenadine (P-gp)	7.155e-11
1 : Sample size n = 112 for 5’-hydroxyomeprazole / omeprazole (CYP2C19) phenotype
Sensitivity analyses of the results reported in Supplementary Table S1
3. Sex factor : only men
	Only men (n = 161)
Metabolite / substrate (substrate is probe drug for the activity of protein)	Kruskal-Wallis test
paraxanthine / caffeine (CYP1A2)	2.659e-08
4’-hydroxybupropion / bupropion (CYP2B6)	2.11e-06
4-hydroxyflurbiprofen / flurbiprofen (CYP2C9)	0.002423
5’-hydroxyomeprazole / omeprazole (CYP2C19)	0.0002648
dextrorphan / dextromethorphan (CYP2D6)	0.8469
1-hydroxymidazolam / midazolam (CYP3A4)	0.0004897
/ fexofenadine (P-gp)	2.459e-11
1 : Sample size n = 122 for 5’-hydroxyomeprazole / omeprazole (CYP2C19) phenotype
Sensitivity analyses of the results reported in Supplementary Table S1
4. Age factor : only non-outlier individuals (i.e. of 28 years or less, the 1.5 x IQR age)
	Only individuals of 28 years or less (n = 324)1
Metabolite / substrate (substrate is probe drug for the activity of protein)	Kruskal-Wallis test
paraxanthine / caffeine (CYP1A2)	7.121e-08
4’-hydroxybupropion / bupropion (CYP2B6)	9.369e-16
4-hydroxyflurbiprofen / flurbiprofen (CYP2C9)	1.977e-06
5’-hydroxyomeprazole / omeprazole (CYP2C19)	6.855e-05
dextrorphan / dextromethorphan (CYP2D6)	0.3065
1-hydroxymidazolam / midazolam (CYP3A4)	0.1331
/ fexofenadine (P-gp)	2.2e-16
1 : Sample size n = 221 for 5’-hydroxyomeprazole / omeprazole (CYP2C19) phenotype
Sensitivity analyses of the results reported in Supplementary Table S1
5. BMI factor : only individuals with 15 < BMI < 30
	Only individuals with BMI over 15 and below 30 (n = 352)1
Metabolite / substrate (substrate is probe drug for the activity of protein)	Kruskal-Wallis test
paraxanthine / caffeine (CYP1A2)	1.487e-09
4’-hydroxybupropion / bupropion (CYP2B6)	2.2e-16
4-hydroxyflurbiprofen / flurbiprofen (CYP2C9)	1.408e-06
5’-hydroxyomeprazole / omeprazole (CYP2C19)	2.851e-07
dextrorphan / dextromethorphan (CYP2D6)	0.3271
1-hydroxymidazolam / midazolam (CYP3A4)	0.005888
/ fexofenadine (P-gp)	2.2e-16
1 : Sample size n = 250 for 5’-hydroxyomeprazole / omeprazole (CYP2C19) phenotype
Sensitivity analyses of the results reported in Supplementary Table S1
6. Smoke, alcohol, and khat factors : only individuals not smoking
	Only individuals not smoking (n = 323)1
Metabolite / substrate (substrate is probe drug for the activity of protein)	Kruskal-Wallis test
paraxanthine / caffeine (CYP1A2)	5.518e-07
4’-hydroxybupropion / bupropion (CYP2B6)	2.2e-16
4-hydroxyflurbiprofen / flurbiprofen (CYP2C9)	6.37e-08
5’-hydroxyomeprazole / omeprazole (CYP2C19)	3.531e-05
dextrorphan / dextromethorphan (CYP2D6)	0.2813
1-hydroxymidazolam / midazolam (CYP3A4)	0.006847
/ fexofenadine (P-gp)	2.2e-16
1 : Sample size n = 238 for 5’-hydroxyomeprazole / omeprazole (CYP2C19) phenotype
Sensitivity analyses of the results reported in Supplementary Table S1
7. Smoke, alcohol, and khat factors : only individuals not drinking alcohol or chewing khat
	Only individuals not drinking alcohol or chewing khat (n = 158)1,2
Metabolite / substrate (substrate is probe drug for the activity of protein)	Kruskal-Wallis test
paraxanthine / caffeine (CYP1A2)	0.02088
4’-hydroxybupropion / bupropion (CYP2B6)	1.155e-11
4-hydroxyflurbiprofen / flurbiprofen (CYP2C9)	9.075e-06
5’-hydroxyomeprazole / omeprazole (CYP2C19)	0.9031
dextrorphan / dextromethorphan (CYP2D6)	0.7259
1-hydroxymidazolam / midazolam (CYP3A4)	0.0009429
/ fexofenadine (P-gp)	1.549e-14
1 : Sample size n = 140 for 5’-hydroxyomeprazole / omeprazole (CYP2C19) phenotype
2 A single individual reported to chew khat, and also drink alcohol; these two factors were thus considered together
Sensitivity analyses of the results reported in Supplementary Table S1
8. Smoke, alcohol, and khat factors : only individuals not smoking, drinking alcohol or chewing khat
	Only individuals not smoking, drinking alcohol or chewing khat (n = 157)1
Metabolite / substrate (substrate is probe drug for the activity of protein)	Kruskal-Wallis test
paraxanthine / caffeine (CYP1A2)	0.01649
4’-hydroxybupropion / bupropion (CYP2B6)	1.861e-11
4-hydroxyflurbiprofen / flurbiprofen (CYP2C9)	4.68e-06
5’-hydroxyomeprazole / omeprazole (CYP2C19)	0.9031
dextrorphan / dextromethorphan (CYP2D6)	0.7506
1-hydroxymidazolam / midazolam (CYP3A4)	0.0009905
/ fexofenadine (P-gp)	6.632e-15
1 : Sample size n = 140 for 5’-hydroxyomeprazole / omeprazole (CYP2C19) phenotype
Sensitivity analyses of the results reported in Supplementary Table S1
9. Medical history factor : only individuals with no medical history
	Only individuals with no medical history (n = 354)1
Metabolite / substrate (substrate is probe drug for the activity of protein)	Kruskal-Wallis test
paraxanthine / caffeine (CYP1A2)	1.983e-09
4’-hydroxybupropion / bupropion (CYP2B6)	2.2e-16
4-hydroxyflurbiprofen / flurbiprofen (CYP2C9)	3.477e-07
5’-hydroxyomeprazole / omeprazole (CYP2C19)	8.789e-07
dextrorphan / dextromethorphan (CYP2D6)	0.05253
1-hydroxymidazolam / midazolam (CYP3A4)	0.007614
/ fexofenadine (P-gp)	2.2e-16
1 : Sample size n = 253 for 5’-hydroxyomeprazole / omeprazole (CYP2C19) phenotype
Sensitivity analyses of the results reported in Supplementary Table S1
10. Population substructure in Ethiopia, only individuals with Amharic mother tongue
	For the Ethiopian sample, only individuals with Amharic mother tongue (n = 344)1
Metabolite / substrate (substrate is probe drug for the activity of protein)	Kruskal-Wallis test
paraxanthine / caffeine (CYP1A2)	5.18e-09
4’-hydroxybupropion / bupropion (CYP2B6)	2.2e-16
4-hydroxyflurbiprofen / flurbiprofen (CYP2C9)	7.728e-08
5’-hydroxyomeprazole / omeprazole (CYP2C19)	1.706e-06
dextrorphan / dextromethorphan (CYP2D6)	0.2633
1-hydroxymidazolam / midazolam (CYP3A4)	0.03946
/ fexofenadine (P-gp)	2.2e-16
1 : Sample size n = 242 for 5’-hydroxyomeprazole / omeprazole (CYP2C19) phenotype

## Sheet: Supplementary Table S2
Supplementary Table S2. Summary statistics of the phenotypes in the study cohort of Bosilkovska et al. (34), and thresholds adopted to separate the three (poor, extensive, rapid) metabolizer categories.
Metabolite / substrate (substrate is probe drug for the activity of protein)	Mean	Median	SD	Lower threshold	Higher threshold
paraxanthine / caffeine (CYP1A2)	0.252	0.206	0.172	0.13	0.325
4’-hydroxybupropion / bupropion (CYP2B6)	2.842	1.06	4.128	0.187	3.2
4-hydroxyflurbiprofen / flurbiprofen (CYP2C9)	0.063	0.058	0.026	0.045	0.072
5’-hydroxyomeprazole / omeprazole (CYP2C19)	2.975	1.789	3.402	0.8	3.8
dextrorphan / dextromethorphan (CYP2D6)	2.188	1.01	2.821	0.25	3.5
1-hydroxymidazolam / midazolam (CYP3A4)	0.393	0.338	0.223	0.309	1.389
/ fexofenadine (P-gp)	7987	5358	5985.24	3750	11800

## Sheet: Supplementary Table S3
Supplementary Table S3. Counts (proportions) of individuals in metabolizer categories of the seven phenotypes in the four populations.
Metabolite / substrate (substrate is probe drug for the activity of protein)	Population	Rapid (%)	Extensive (%)	Poor (%)	Total
paraxanthine / caffeine (CYP1A2)	Ethiopians	10 (9.7)	82 (79.6)	11 (10.7)	103
	Omanis	22 (36.1)	28 (45.9)	11 (18.0)	61
	Greeks	54 (52.9)	43 (42.2)	5 (4.9)	102
	Czechs	51 (51.5)	36 (36.4)	12 (12.1)	99
4’-hydroxybupropion / bupropion (CYP2B6)	Ethiopians	29 (28.2)	74 (71.8)	0	103
	Omanis	46 (75.4)	15 (24.6)	0	61
	Greeks	14 (13.7)	88 (86.3)	0	102
	Czechs	39 (39.4)	60 (60.6)	0	99
4-hydroxyflurbiprofen / flurbiprofen (CYP2C9)	Ethiopians	15 (14.6)	40 (38.8)	48 (46.6)	103
	Omanis	31 (50.8)	19 (31.2)	11 (18.0)	61
	Greeks	17 (16.7)	40 (39.2)	45 (44.1)	102
	Czechs	17 (17.2)	38 (38.4)	44 (44.4)	99
5’-hydroxyomeprazole / omeprazole (CYP2C19)	Ethiopians	0	45 (43.7)	58 (56.3)	103
	Omanis	1 (1.6)	25 (41.0)	35 (57.4)	61
	Greeks	NA	NA	NA	NA
	Czechs	7 (7.1)	62 (62.6)	30 (30.3)	99
dextrorphan / dextromethorphan (CYP2D6)	Ethiopians	16 (15.5)	74 (71.9)	13 (12.6)	103
	Omanis	5 (8.2)	51 (83.6)	5 (8.2)	61
	Greeks	10 (9.8)	76 (74.5)	16 (15.7)	102
	Czechs	9 (9.1)	77 (77.8)	13 (13.1)	99
1-hydroxymidazolam / midazolam (CYP3A4)	Ethiopians	46 (44.7)	56 (54.3)	1 (1.0)	103
	Omanis	17 (27.9)	43 (70.5)	1 (1.6)	61
	Greeks	40 (39.2)	61 (59.8)	1 (1.0)	102
	Czechs	41 (41.4)	53 (53.5)	5 (5.1)	99
/ fexofenadine (P-gp)	Ethiopians	44 (42.7)	54 (52.4)	5 (4.9)	103
	Omanis	1 (1.6)	31 (50.8)	29 (47.5)	61
	Greeks	4 (3.9)	84 (82.4)	14 (13.7)	102
	Czechs	14 (14.1)	77 (77.8)	8 (8.1)	99

## Sheet: Supplementary Table S4
Supplementary Table S4. P-values of pairwise proportion tests of metabolizer category distributions among populations, after Holm’s correction (significant corrected p-values at the 5% level are shown in bold).
Metabolizer category	Metabolite / substrate (protein)		Ethiopians	Omanis	Greeks
Rapid	paraxanthine / caffeine (CYP1A2)	Omanis	3.7 x 10-4	–	–
		Greeks	4.0 x 10-10	1.6 x 10-1	–
		Czechs	1.3 x 10-9	1.6 x 10-1	9.5 x 10-1
	4’-hydroxybupropion / bupropion (CYP2B6)	Omanis	5.7 x 10-8	–	–
		Greeks	0.4 x 10-1	6.2 x 10-14	–
		Czechs	1.2 x 10-1	7.8 x 10-5	2.2 x 10-4
	4-hydroxyflurbiprofen / flurbiprofen (CYP2C9)	Omanis	8.8 x 10-6	–	–
		Greeks	1	4.3 x 10-5	–
		Czechs	1	5.9 x 10-5	1
	5’-hydroxyomeprazole / omeprazole (CYP2C19)	Omanis	7.9 x 10-1	–	–
		Greeks	–	–	–
		Czechs	0.6 x 10-1	4.9 x 10-1	–
	dextrorphan / dextromethorphan (CYP2D6)	Omanis	1	–	–
		Greeks	1	1	–
		Czechs	1	1	1
	1-hydroxymidazolam / midazolam (CYP3A4)	Omanis	2.0 x 10-1	–	–
		Greeks	1	2.0 x 10-1	–
		Czechs	3.7 x 10-1	1	3.7 x 10-1
	/ fexofenadine (P-gp)	Omanis	1.7 x 10-7	–	–
		Greeks	9.7 x 10-10	7.3 x 10-1	–
		Czechs	5.9 x 10-5	0.6 x 10-1	0.6 x 10-1
Extensive	paraxanthine / caffeine (CYP1A2)	Omanis	7.9 x 10-5	–	–
		Greeks	4.3 x 10-7	9.7 x 10-1	–
		Czechs	6.7 x 10-9	9.1 x 10-1	9.7 x 10-1
	4’-hydroxybupropion / bupropion (CYP2B6)	Omanis	5.7 x 10-8	–	–
		Greeks	0.4 x 10-1	6.2 x 10-14	–
		Czechs	1.2 x 10-1	7.8 x 10-5	2.2 x 10-4
	4-hydroxyflurbiprofen / flurbiprofen (CYP2C9)	Omanis	1	–	–
		Greeks	1	1	–
		Czechs	1	1	1
	5’-hydroxyomeprazole / omeprazole (CYP2C19)	Omanis	8.6 x 10-1	–	–
		Greeks	–	–	–
		Czechs	0.3 x 10-1	0.3 x 10-1	–
	dextrorphan / dextromethorphan (CYP2D6)	Omanis	7.7 x 10-1	–	–
		Greeks	1	1	–
		Czechs	1	1	1
	1-hydroxymidazolam / midazolam (CYP3A4)	Omanis	2.2 x 10-1	–	–
		Greeks	1	2.2 x 10-1	–
		Czechs	9.9 x 10-1	9.9 x 10-1	9.9 x 10-1
	/ fexofenadine (P-gp)	Omanis	1	–	–
		Greeks	6.0 x 10-5	2.1 x 10-4	–
		Czechs	1.2 x 10-3	2.3 x 10-3	1
Poor	paraxanthine / caffeine (CYP1A2)	Omanis	8.2 x 10-1	–	–
		Greeks	8.0 x 10-1	0.9 x 10-1	–
		Czechs	9.2 x 10-1	8.4 x 10-1	5.6 x 10-1
	4’-hydroxybupropion / bupropion (CYP2B6)	Omanis	1	–	–
		Greeks	1	1	–
		Czechs	1	1	1
	4-hydroxyflurbiprofen / flurbiprofen (CYP2C9)	Omanis	2.6 x 10-3	–	–
		Greeks	1	5.9 x 10-3	–
		Czechs	1	5.9 x 10-3	1
	5’-hydroxyomeprazole / omeprazole (CYP2C19)	Omanis	1	–	–
		Greeks	–	–	–
		Czechs	1.0 x 10-3	2.6 x 10-3	–
	dextrorphan / dextromethorphan (CYP2D6)	Omanis	1	–	–
		Greeks	1	1	–
		Czechs	1	1	1
	1-hydroxymidazolam / midazolam (CYP3A4)	Omanis	1	–	–
		Greeks	1	1	–
		Czechs	1	1	1
	/ fexofenadine (P-gp)	Omanis	1.6 x 10-9	–	–
		Greeks	1.5 x 10-1	2.1 x 10-5	–
		Czechs	5.8 x 10-1	1.4 x 10-7	5.8 x 10-1

## Sheet: Supplementary Table S5
Supplementary Table S5. FUMA output annotation table of SNPs in LD with independent significant SNPs in GWAS of bupropion transformation rate. The top lead SNP displayed in Figure 3e is shown here in bold.
rsID	Chr	uniqID1	Functional annotation	Nearest gene	r22	GWAS P-value3	IndSigSNP4	CADD5	RDB6	minChrState7	commonChrState8
rs10418990	19	19:41490404:C:G	intergenic	CYP2B6	0.730725	2.61575e-08	19:41507846:G:GT	0.622	7	1	14
rs4802101	19	19:41496461:C:T	upstream	CYP2B6	0.732522	2.61575e-08	19:41507846:G:GT	1.932	7	2	15
rs2014141	19	19:41499989:A:G	intronic	CYP2B6	0.735647	2.72091e-08	19:41507846:G:GT	0.808	7	1	15
rs6508964	19	19:41502602:A:G	intronic	CYP2B6	0.733958	2.57333e-08	19:41507846:G:GT	2.497	7	5	15
rs4803416	19	19:41503022:C:T	intronic	CYP2B6	0.735008	2.57333e-08	19:41507846:G:GT	2.681	5	5	15
rs4802102	19	19:41503239:A:C	intronic	CYP2B6	0.729513	2.57333e-08	19:41507846:G:GT	1.17	7	5	15
rs10412702	19	19:41506953:A:C	intronic	CYP2B6	0.873464	1.33977e-08	19:41507846:G:GT	0.028	5	5	14
rs201788928	19	19:41507846:G:GT	intronic	CYP2B6	1	5.13469e-10	19:41507846:G:GT	0.365	NA	5	14
rs4803417	19	19:41508020:A:C	intronic	CYP2B6	0.885232	9.37664e-09	19:41507846:G:GT	0.787	5	4	14
rs1987236	19	19:41509033:A:G	intronic	CYP2B6	0.931222	9.19415e-10	19:41507846:G:GT	0.606	5	4	14
rs7260538	19	19:41514040:G:T	intronic	CYP2B6	0.754719	9.01053e-08	19:41507846:G:GT	0.226	6	4	14
rs2279344	19	19:41515483:A:G	intronic	CYP2B6	0.62987	1.49484e-05	19:41507846:G:GT	0.501	1f	4	14
rs10405939	19	19:41541102:A:C	intergenic	CYP2A7P1	0.628482	1.03335e-08	19:41507846:G:GT	1.104	7	9	15
1 uniqID : unique ID of SNP, includes chromosome : position (hg19) : allele1 : allele2 (alleles are alphabetically ordered).
2 r2 : the maximum r2 of the SNP with one of the independent significant SNPs.
3 GWAS P-value : P-value provided in the input GWAS summary statistics file (non-GWAS tagged SNPs, which do not exist in input file but are extracted from the reference panel) have "NA" instead.
4 uniqID of a independent significant SNP which has the maximum r2 of the SNP.
5 CADD : CADD score, based on 63 annotations ('NA' if not available).
6 RDB : RegulomeDB score, from 1a (highest) to 7 (lowest); high score indicates that biological evidence that the SNP is a regulatory element is high.
7 minChrState : minimum 15-core chromatin state across 127 tissue/cell types.
8 commonChrState : most common 15-core chromatin state across 127 tissue/cell types.

## Sheet: Supplementary Table S6
Supplementary Table S6. FUMA output of eQTL mapping in GWAS of bupriopion transformation rate.
Gene	ENSG ID	Database source of eQTLs	Tissue type	uniqID1	Tested allele	Risk increasing allele2	Aligned direction3	P-value of eQTL	FDR
SERTAD3	ENSG00000167565	eQTLGen	cis-eQTLs (eQTLGen)	19:41490404:C:G	G	G	+	1.4043e-06	0.00423222
C19orf54	ENSG00000188493	eQTLGen	cis-eQTLs (eQTLGen)	19:41490404:C:G	G	G	-	6.1522e-14	0
EGLN2	ENSG00000269858	eQTLGen	cis-eQTLs (eQTLGen)	19:41490404:C:G	G	G	+	8.587e-06	0.0242112
SERTAD3	ENSG00000167565	eQTLGen	cis-eQTLs (eQTLGen)	19:41496461:C:T	T	T	+	1.1171e-06	0.00338206
C19orf54	ENSG00000188493	eQTLGen	cis-eQTLs (eQTLGen)	19:41496461:C:T	T	T	-	5.8231e-14	0
EGLN2	ENSG00000269858	eQTLGen	cis-eQTLs (eQTLGen)	19:41496461:C:T	T	T	+	8.3971e-06	0.0237126
SERTAD3	ENSG00000167565	eQTLGen	cis-eQTLs (eQTLGen)	19:41499989:A:G	A	A	+	1.4227e-06	0.00428685
C19orf54	ENSG00000188493	eQTLGen	cis-eQTLs (eQTLGen)	19:41499989:A:G	A	A	-	2.5446e-14	0
EGLN2	ENSG00000269858	eQTLGen	cis-eQTLs (eQTLGen)	19:41499989:A:G	A	A	+	1.1335e-05	0.0318808
SERTAD3	ENSG00000167565	eQTLGen	cis-eQTLs (eQTLGen)	19:41502602:A:G	G	G	+	6.8701e-07	0.00212138
C19orf54	ENSG00000188493	eQTLGen	cis-eQTLs (eQTLGen)	19:41502602:A:G	G	G	-	5.9672e-14	0
EGLN2	ENSG00000269858	eQTLGen	cis-eQTLs (eQTLGen)	19:41502602:A:G	G	G	+	7.7347e-06	0.0219694
SERTAD3	ENSG00000167565	eQTLGen	cis-eQTLs (eQTLGen)	19:41503022:C:T	C	C	+	4.1405e-06	0.0119171
C19orf54	ENSG00000188493	eQTLGen	cis-eQTLs (eQTLGen)	19:41503022:C:T	C	C	-	3.9694e-13	0
C19orf54	ENSG00000188493	eQTLGen	cis-eQTLs (eQTLGen)	19:41506953:A:C	C	C	-	2.2165e-11	0
SERTAD3	ENSG00000167565	eQTLGen	cis-eQTLs (eQTLGen)	19:41508020:A:C	C	C	+	2.5188e-06	0.00733333
C19orf54	ENSG00000188493	eQTLGen	cis-eQTLs (eQTLGen)	19:41508020:A:C	C	C	-	1.7114e-13	0
EGLN2	ENSG00000269858	eQTLGen	cis-eQTLs (eQTLGen)	19:41508020:A:C	C	C	+	1.5253e-05	0.0420714
SERTAD3	ENSG00000167565	eQTLGen	cis-eQTLs (eQTLGen)	19:41509033:A:G	G	G	+	3.1224e-06	0.00901124
C19orf54	ENSG00000188493	eQTLGen	cis-eQTLs (eQTLGen)	19:41509033:A:G	G	G	-	1.5493e-12	0
EGLN2	ENSG00000269858	eQTLGen	cis-eQTLs (eQTLGen)	19:41509033:A:G	G	G	+	9.4058e-06	0.0264718
SERTAD3	ENSG00000167565	eQTLGen	cis-eQTLs (eQTLGen)	19:41514040:G:T	T	T	+	2.0281e-06	0.00591382
CYP2S1	ENSG00000167600	eQTLGen	cis-eQTLs (eQTLGen)	19:41514040:G:T	T	T	-	3.2794e-12	0
C19orf54	ENSG00000188493	eQTLGen	cis-eQTLs (eQTLGen)	19:41514040:G:T	T	T	-	2.6947e-14	0
CYP2S1	ENSG00000167600	eQTLGen	cis-eQTLs (eQTLGen)	19:41515483:A:G	G	G	-	5.8597e-16	0
C19orf54	ENSG00000188493	eQTLGen	cis-eQTLs (eQTLGen)	19:41515483:A:G	G	G	-	2.6966e-15	0
EGLN2	ENSG00000269858	eQTLGen	cis-eQTLs (eQTLGen)	19:41541102:A:C	C	C	+	2.0093e-08	0.000108515
RAB4B	ENSG00000167578	BIOSQTL	Gene level (BIOSQTL)	19:41490404:C:G	G	G	-	1.11079e-05	0.00756968
RAB4B-EGLN2	ENSG00000171570	BIOSQTL	Gene level (BIOSQTL)	19:41490404:C:G	G	G	-	1.11079e-05	0.00756968
MIA-RAB4B	ENSG00000268975	BIOSQTL	Gene level (BIOSQTL)	19:41490404:C:G	G	G	-	1.11079e-05	0.00756968
RAB4B	ENSG00000167578	BIOSQTL	Gene level (BIOSQTL)	19:41496461:C:T	T	T	-	1.26311e-05	0.00849038
RAB4B-EGLN2	ENSG00000171570	BIOSQTL	Gene level (BIOSQTL)	19:41496461:C:T	T	T	-	1.26311e-05	0.00849038
MIA-RAB4B	ENSG00000268975	BIOSQTL	Gene level (BIOSQTL)	19:41496461:C:T	T	T	-	1.26311e-05	0.00849038
RAB4B	ENSG00000167578	BIOSQTL	Gene level (BIOSQTL)	19:41499989:A:G	A	A	-	1.26311e-05	0.00849038
RAB4B-EGLN2	ENSG00000171570	BIOSQTL	Gene level (BIOSQTL)	19:41499989:A:G	A	A	-	1.26311e-05	0.00849038
MIA-RAB4B	ENSG00000268975	BIOSQTL	Gene level (BIOSQTL)	19:41499989:A:G	A	A	-	1.26311e-05	0.00849038
RAB4B	ENSG00000167578	BIOSQTL	Gene level (BIOSQTL)	19:41502602:A:G	G	G	-	1.13142e-05	0.00770456
RAB4B-EGLN2	ENSG00000171570	BIOSQTL	Gene level (BIOSQTL)	19:41502602:A:G	G	G	-	1.13142e-05	0.00770456
MIA-RAB4B	ENSG00000268975	BIOSQTL	Gene level (BIOSQTL)	19:41502602:A:G	G	G	-	1.13142e-05	0.00770456
RAB4B	ENSG00000167578	BIOSQTL	Gene level (BIOSQTL)	19:41503022:C:T	C	C	-	1.13142e-05	0.00770456
RAB4B-EGLN2	ENSG00000171570	BIOSQTL	Gene level (BIOSQTL)	19:41503022:C:T	C	C	-	1.13142e-05	0.00770456
MIA-RAB4B	ENSG00000268975	BIOSQTL	Gene level (BIOSQTL)	19:41503022:C:T	C	C	-	1.13142e-05	0.00770456
RAB4B	ENSG00000167578	BIOSQTL	Gene level (BIOSQTL)	19:41508020:A:C	C	C	-	1.14398e-05	0.00779478
RAB4B-EGLN2	ENSG00000171570	BIOSQTL	Gene level (BIOSQTL)	19:41508020:A:C	C	C	-	1.14398e-05	0.00779478
MIA-RAB4B	ENSG00000268975	BIOSQTL	Gene level (BIOSQTL)	19:41508020:A:C	C	C	-	1.14398e-05	0.00779478
RAB4B	ENSG00000167578	BIOSQTL	Gene level (BIOSQTL)	19:41509033:A:G	G	G	-	7.3463e-06	0.0050329
RAB4B-EGLN2	ENSG00000171570	BIOSQTL	Gene level (BIOSQTL)	19:41509033:A:G	G	G	-	7.3463e-06	0.0050329
MIA-RAB4B	ENSG00000268975	BIOSQTL	Gene level (BIOSQTL)	19:41509033:A:G	G	G	-	7.3463e-06	0.0050329
CYP2S1	ENSG00000167600	BIOSQTL	Gene level (BIOSQTL)	19:41515483:A:G	G	G	-	5.07653e-06	0.00358548
1 uniqID : unique ID of SNP, includes chromosome : position (hg19) : allele1 : allele2 (alleles are alphabetically ordered).
2 Risk increasing allele : obtained from input GWAS summary statistics ("NA" if signed effect is not provided in the input file; SNPs which are not in the input GWAS but included from reference panel are also encoded as "NA").
3 Aligned direction : the direction of effect to gene expression after aligning risk increasing allele of GWAS and tested allele of eQTLs.

## Sheet: Supplementary Table S7
Supplementary Table S7. FUMA output annotation table of SNPs in LD with independent significant SNPs in GWAS of flurbiprofen transformation rate.
Chr	uniqID1	Functional annotation	Nearest gene	r22	GWAS P-value3	IndSigSNP4	CADD5	RDB6	minChrState7	commonChrState8
10	10:96191080:A:G	intronic	TBC1D12	0.710222	NA	10:96696265:TA:T	0.395	7	5	15
10	10:96283248:C:T	intronic	TBC1D12	0.710759	NA	10:96696265:TA:T	10.57	7	4	5
10	10:96383524:A:G	intergenic	HELLS	0.691018	NA	10:96658495:G:A	2.32	4	5	15
10	10:96387031:G:T	intergenic	HELLS	0.694187	NA	10:96658495:G:A	3.891	6	5	15
10	10:96388364:G:T	intergenic	HELLS	0.694187	NA	10:96658495:G:A	10.61	7	5	15
10	10:96388665:C:T	intergenic	HELLS	0.758337	NA	10:96444512:T:G	0.924	7	5	15
10	10:96389223:A:G	intergenic	HELLS	0.758337	NA	10:96444512:T:G	6.331	6	5	15
10	10:96389784:A:G	intergenic	HELLS	0.700444	NA	10:96658495:G:A	1.454	4	5	15
10	10:96389786:C:T	intergenic	HELLS	0.755865	NA	10:96444512:T:G	1.477	4	5	15
10	10:96390079:A:G	intergenic	CTBP2P2	0.703615	NA	10:96658495:G:A	0.945	2b	5	15
10	10:96392063:C:T	intergenic	CTBP2P2	0.697306	NA	10:96658495:G:A	6.856	5	5	15
10	10:96392186:G:T	intergenic	CTBP2P2	0.758337	NA	10:96444512:T:G	3.223	5	5	15
10	10:96392306:A:G	intergenic	CTBP2P2	0.628412	NA	10:96658495:G:A	1.113	6	5	15
10	10:96393683:A:G	intergenic	CTBP2P2	0.700448	NA	10:96658495:G:A	3.855	7	5	15
10	10:96394254:C:T	intergenic	CTBP2P2	0.703615	NA	10:96658495:G:A	0.782	7	5	15
10	10:96397539:G:T	intergenic	CTBP2P2	0.691091	NA	10:96658495:G:A	0.398	7	5	15
10	10:96397876:C:T	intergenic	CTBP2P2	0.703615	NA	10:96658495:G:A	0.411	5	4	15
10	10:96400221:C:T	intergenic	CTBP2P2	0.703615	NA	10:96658495:G:A	2.083	7	2	15
10	10:96406092:A:G	downstream	CTBP2P2	0.691091	NA	10:96658495:G:A	7.933	5	5	15
10	10:96406166:A:G	ncRNA_exonic	CTBP2P2	0.758337	NA	10:96444512:T:G	13.51	5	5	15
10	10:96410154:G:T	intergenic	CTBP2P2	0.678937	NA	10:96658495:G:A	5.185	6	5	15
10	10:96411252:G:T	intergenic	CTBP2P2	0.703615	NA	10:96658495:G:A	0.689	6	5	15
10	10:96414633:C:T	intergenic	CTBP2P2	0.691091	NA	10:96658495:G:A	2.52	6	9	15
10	10:96416397:TTG:TTGTG	intergenic	CTBP2P2	0.677965	NA	10:96658495:G:A	NA	NA	9	15
10	10:96416397:T:TTG	intergenic	CTBP2P2	0.677965	NA	10:96658495:G:A	1.658	NA	9	15
10	10:96419165:A:C	intergenic	CTBP2P2	0.694187	NA	10:96658495:G:A	1.881	7	14	15
10	10:96424148:G:T	intergenic	CTBP2P2	0.700448	NA	10:96658495:G:A	1.47	7	5	15
10	10:96424439:A:G	intergenic	CTBP2P2	0.700448	NA	10:96658495:G:A	2.524	6	5	15
10	10:96427354:C:T	intergenic	CYP2C18	0.700448	NA	10:96658495:G:A	3.99	6	5	15
10	10:96429130:A:G	intergenic	CYP2C18	0.661663	NA	10:96658495:G:A	1.113	7	5	15
10	10:96436439:A:G	intergenic	CYP2C18	0.733239	NA	10:96658495:G:A	1.61	4	5	15
10	10:96441082:C:T	intergenic	CYP2C18	0.73666	NA	10:96658495:G:A	4.874	7	5	15
10	10:96441927:C:G	intergenic	CYP2C18	0.733486	NA	10:96658495:G:A	0.058	7	2	15
10	10:96441949:A:G	intergenic	CYP2C18	0.733486	NA	10:96658495:G:A	0.09	7	2	15
10	10:96443099:C:T	upstream	CYP2C18	0.63425	0.0283378	10:96696265:TA:T	6.379	7	1	15
10	10:96444512:G:T	intronic	CYP2C18	1	2.96323e-12	10:96444512:T:G	0.637	6	1	15
10	10:96449450:A:C	intronic	CYP2C18:CYP2C19	0.733239	NA	10:96658495:G:A	3.932	6	4	15
10	10:96450169:G:T	intronic	CYP2C18:CYP2C19	0.733239	NA	10:96658495:G:A	0.701	6	4	15
10	10:96451060:A:C	intronic	CYP2C18:CYP2C19	0.733239	NA	10:96658495:G:A	0.408	6	5	15
10	10:96452024:A:C	intronic	CYP2C18:CYP2C19	0.729844	NA	10:96658495:G:A	0.337	6	5	15
10	10:96452818:C:T	intronic	CYP2C18:CYP2C19	0.733239	NA	10:96658495:G:A	0.044	7	5	15
10	10:96455800:C:T	intronic	CYP2C18:CYP2C19	0.73666	NA	10:96658495:G:A	2.028	7	4	15
10	10:96455809:G:T	intronic	CYP2C18:CYP2C19	0.73666	NA	10:96658495:G:A	0.875	6	4	15
10	10:96456121:A:C	intronic	CYP2C18:CYP2C19	0.73666	NA	10:96658495:G:A	1.148	6	4	15
10	10:96456685:A:G	intronic	CYP2C18:CYP2C19	0.835575	1.34307e-09	10:96660169:T:C	2.068	7	5	15
10	10:96457019:G:T	intronic	CYP2C18:CYP2C19	0.733239	NA	10:96658495:G:A	1.819	7	5	15
10	10:96457208:C:T	intronic	CYP2C18:CYP2C19	0.694136	NA	10:96658495:G:A	1.69	6	5	15
10	10:96457756:C:T	intronic	CYP2C18:CYP2C19	0.617067	0.0496193	10:96696265:TA:T	1.845	7	5	15
10	10:96458700:C:T	intronic	CYP2C18:CYP2C19	0.640228	0.0283378	10:96696265:TA:T	1.478	7	5	15
10	10:96460278:A:G	intronic	CYP2C18:CYP2C19	0.684969	NA	10:96658495:G:A	1.051	6	5	15
10	10:96460294:A:G	intronic	CYP2C18:CYP2C19	0.733239	NA	10:96658495:G:A	0.962	7	5	15
10	10:96462251:C:G	intronic	CYP2C18:CYP2C19	0.733239	NA	10:96658495:G:A	0.234	7	5	15
10	10:96462701:A:G	intronic	CYP2C18:CYP2C19	0.733239	NA	10:96658495:G:A	0.087	6	5	15
10	10:96464293:A:G	intronic	CYP2C18:CYP2C19	0.640228	0.0283378	10:96696265:TA:T	0.948	6	4	15
10	10:96464730:A:G	intronic	CYP2C18:CYP2C19	0.842174	1.34307e-09	10:96660169:T:C	0.147	7	4	15
10	10:96468755:C:T	intronic	CYP2C18:CYP2C19	0.733239	NA	10:96658495:G:A	4.673	6	4	15
10	10:96475624:G:T	intronic	CYP2C18:CYP2C19	0.733239	NA	10:96658495:G:A	1.089	6	5	15
10	10:96476102:C:G	intronic	CYP2C18:CYP2C19	0.729844	NA	10:96658495:G:A	0.589	7	5	15
10	10:96476786:A:G	intronic	CYP2C18:CYP2C19	0.73666	NA	10:96658495:G:A	1.758	7	5	15
10	10:96482852:A:G	intronic	CYP2C18:CYP2C19	0.733239	NA	10:96658495:G:A	4.508	7	4	15
10	10:96483008:C:G	intronic	CYP2C18:CYP2C19	0.733239	NA	10:96658495:G:A	0.8	7	4	15
10	10:96492543:A:G	intronic	CYP2C18:CYP2C19	0.842146	1.34307e-09	10:96660169:T:C	0.329	7	5	15
10	10:96493058:C:T	exonic	CYP2C18:CYP2C19	0.635765	0.0315201	10:96696265:TA:T	14.05	7	5	15
10	10:96493332:C:T	intronic	CYP2C18:CYP2C19	0.733239	NA	10:96658495:G:A	0.122	7	5	15
10	10:96493750:A:G	intronic	CYP2C18:CYP2C19	0.730096	NA	10:96658495:G:A	0.362	7	5	15
10	10:96494912:C:T	intronic	CYP2C18:CYP2C19	0.73666	NA	10:96658495:G:A	0.057	7	5	15
10	10:96495266:A:G	UTR3	CYP2C18:CYP2C19	0.661981	NA	10:96658495:G:A	0.042	7	5	15
10	10:96495747:G:GA	UTR3	CYP2C18:CYP2C19	0.719703	NA	10:96658495:G:A	4.518	NA	5	15
10	10:96498144:A:G	intergenic	CYP2C19	0.73666	NA	10:96658495:G:A	8.556	7	5	15
10	10:96498813:C:T	intergenic	CYP2C19	0.73666	NA	10:96658495:G:A	12.5	6	5	15
10	10:96499512:A:T	intergenic	CYP2C19	0.783847	1.2004e-11	10:96660169:T:C	14.29	7	5	15
10	10:96499555:G:T	intergenic	CYP2C19	0.780805	3.55547e-10	10:96660169:T:C	6.615	NA	5	15
10	10:96499710:A:C	intergenic	CYP2C19	0.73666	NA	10:96658495:G:A	7.131	6	5	15
10	10:96499813:G:T	intergenic	CYP2C19	0.73666	NA	10:96658495:G:A	7.402	NA	5	15
10	10:96499924:C:T	intergenic	CYP2C19	0.780805	3.55547e-10	10:96660169:T:C	2.338	NA	5	15
10	10:96500010:A:T	intergenic	CYP2C19	0.782955	3.55547e-10	10:96660169:T:C	3.512	7	5	15
10	10:96500079:G:T	intergenic	CYP2C19	0.610783	NA	10:96658495:G:A	0.094	NA	5	15
10	10:96500563:C:T	intergenic	CYP2C19	0.73666	NA	10:96658495:G:A	5.285	6	4	15
10	10:96501004:C:T	intergenic	CYP2C19	0.782955	3.55547e-10	10:96660169:T:C	3.1	7	4	15
10	10:96501069:A:T	intergenic	CYP2C19	0.791921	3.89215e-10	10:96660169:T:C	2.374	7	4	15
10	10:96501175:A:T	intergenic	CYP2C19	0.796219	3.89215e-10	10:96660169:T:C	2.725	6	4	15
10	10:96501708:A:G	intergenic	CYP2C19	0.73666	NA	10:96658495:G:A	4.19	6	5	15
10	10:96502658:A:G	intergenic	CYP2C19	0.73666	NA	10:96658495:G:A	9.527	6	4	15
10	10:96503017:C:T	intergenic	CYP2C19	0.782955	3.55547e-10	10:96660169:T:C	2.596	5	4	15
10	10:96504395:A:G	intergenic	CYP2C19	0.73666	NA	10:96658495:G:A	5.775	7	5	15
10	10:96505880:C:G	intergenic	CYP2C19	0.783847	1.2004e-11	10:96660169:T:C	12.46	6	5	15
10	10:96507575:C:T	intergenic	CYP2C19	0.73666	NA	10:96658495:G:A	0.348	7	2	15
10	10:96507589:A:G	intergenic	CYP2C19	0.851191	6.26113e-11	10:96660169:T:C	2.312	6	2	15
10	10:96508011:C:T	intergenic	CYP2C19	0.846791	1.34307e-09	10:96660169:T:C	2.113	5	5	15
10	10:96508039:A:C	intergenic	CYP2C19	0.861993	1.4681e-09	10:96660169:T:C	2.172	5	5	15
10	10:96508789:T:TA	intergenic	CYP2C19	0.861993	1.4681e-09	10:96660169:T:C	3.726	NA	5	15
10	10:96509914:T:TC	intergenic	CYP2C19	0.862926	6.35869e-11	10:96660169:T:C	1.953	NA	5	15
10	10:96510711:C:CT	intergenic	CYP2C19	0.86058	6.35869e-11	10:96660169:T:C	1.568	NA	5	15
10	10:96511724:A:G	intergenic	CYP2C19	0.848758	1.34307e-09	10:96660169:T:C	2.428	6	4	15
10	10:96512547:C:G	intergenic	CYP2C19	0.861993	1.4681e-09	10:96660169:T:C	4.215	7	5	15
10	10:96513106:A:G	intergenic	CYP2C19	0.848758	1.34307e-09	10:96660169:T:C	0.845	6	5	15
10	10:96514016:A:G	intergenic	CYP2C19	0.73666	NA	10:96658495:G:A	1.922	7	5	15
10	10:96514363:A:T	intergenic	CYP2C19	0.865112	6.35869e-11	10:96660169:T:C	6.297	6	5	15
10	10:96514609:T:TC	intergenic	CYP2C19	0.862767	6.35869e-11	10:96660169:T:C	0.488	NA	5	15
10	10:96514778:A:C	intergenic	CYP2C19	0.848758	1.34307e-09	10:96660169:T:C	2.766	7	5	15
10	10:96515341:A:G	intergenic	CYP2C19	0.865112	6.35869e-11	10:96660169:T:C	0.908	7	5	15
10	10:96515342:C:T	intergenic	CYP2C19	0.73666	NA	10:96658495:G:A	0.052	7	5	15
10	10:96516575:C:T	intergenic	CYP2C19	0.850941	1.34307e-09	10:96660169:T:C	1.738	6	5	15
10	10:96516699:G:T	intergenic	CYP2C19	0.73666	NA	10:96658495:G:A	5.745	6	5	15
10	10:96517626:A:C	intergenic	CYP2C19	0.73666	NA	10:96658495:G:A	0.054	7	2	15
10	10:96518705:C:T	intergenic	CYP2C19	0.848758	1.34307e-09	10:96660169:T:C	0.6	6	5	15
10	10:96518844:A:G	intergenic	CYP2C19	0.848758	1.34307e-09	10:96660169:T:C	0.123	7	5	15
10	10:96519132:C:T	intergenic	CYP2C19	0.73666	NA	10:96658495:G:A	0.243	7	5	15
10	10:96519134:G:T	intergenic	CYP2C19	0.73666	NA	10:96658495:G:A	0.994	7	5	15
10	10:96519244:G:T	intergenic	CYP2C19	0.73666	NA	10:96658495:G:A	2.772	7	5	15
10	10:96519691:A:G	intergenic	CYP2C19	0.733486	NA	10:96658495:G:A	1.347	7	5	15
10	10:96519743:C:T	intergenic	CYP2C19	0.733486	NA	10:96658495:G:A	2.88	7	5	15
10	10:96521045:C:T	intergenic	CYP2C19	0.846791	1.34307e-09	10:96660169:T:C	4.433	NA	7	15
10	10:96521574:G:T	upstream	CYP2C19	0.799982	1.21257e-11	10:96660169:T:C	0.114	7	2	15
10	10:96522365:C:T	upstream	CYP2C19	0.635007	0.0283378	10:96696265:TA:T	1.088	3a	1	15
10	10:96522561:C:T	exonic	CYP2C19	0.840115	1.34307e-09	10:96660169:T:C	5.371	7	1	15
10	10:96523045:A:T	intronic	CYP2C19	0.63658	0.0283378	10:96696265:TA:T	0.363	6	1	15
10	10:96523070:A:G	intronic	CYP2C19	0.603477	0.0398444	10:96696265:TA:T	0.14	6	1	15
10	10:96523071:C:T	intronic	CYP2C19	0.603477	0.0398444	10:96696265:TA:T	2.069	6	1	15
10	10:96523073:A:G	intronic	CYP2C19	0.604543	0.0398444	10:96696265:TA:T	0.909	6	1	15
10	10:96523083:C:T	intronic	CYP2C19	0.60561	0.0398444	10:96696265:TA:T	1.224	6	1	15
10	10:96523402:A:G	intronic	CYP2C19	0.851191	6.26113e-11	10:96660169:T:C	7.462	7	1	15
10	10:96524395:C:T	intronic	CYP2C19	0.658654	2.61611e-09	10:96660169:T:C	3.701	7	1	15
10	10:96525300:C:G	intronic	CYP2C19	0.848758	1.34307e-09	10:96660169:T:C	1.439	6	1	15
10	10:96525865:A:G	intronic	CYP2C19	0.607001	0.0386792	10:96696265:TA:T	2.257	5	1	15
10	10:96525958:C:CAACAGTCATTTGCCAGGGAAGG	intronic	CYP2C19	0.632324	0.0283378	10:96696265:TA:T	0.734	NA	1	15
10	10:96526531:A:C	intronic	CYP2C19	0.848758	1.34307e-09	10:96660169:T:C	3.703	7	5	15
10	10:96527384:C:G	intronic	CYP2C19	0.826581	2.78031e-10	10:96660169:T:C	1.969	7	5	15
10	10:96528430:C:T	intronic	CYP2C19	0.824618	2.78031e-10	10:96660169:T:C	3.63	7	5	15
10	10:96529544:C:T	intronic	CYP2C19	0.824618	2.78031e-10	10:96660169:T:C	2.539	7	5	15
10	10:96530260:C:T	intronic	CYP2C19	0.783848	1.2004e-11	10:96660169:T:C	3.41	7	5	15
10	10:96530497:A:G	intronic	CYP2C19	0.733466	NA	10:96658495:G:A	3.073	7	5	15
10	10:96531260:G:T	intronic	CYP2C19	0.824618	2.78031e-10	10:96660169:T:C	6.395	6	4	15
10	10:96531369:G:T	intronic	CYP2C19	0.862832	6.35869e-11	10:96660169:T:C	3.206	7	4	15
10	10:96531598:C:T	intronic	CYP2C19	0.856103	6.35869e-11	10:96660169:T:C	2.717	7	4	15
10	10:96532073:C:T	intronic	CYP2C19	0.726752	NA	10:96658495:G:A	2.797	6	5	15
10	10:96532930:A:G	intronic	CYP2C19	0.846791	1.34307e-09	10:96660169:T:C	0.648	7	5	15
10	10:96533173:C:T	intronic	CYP2C19	0.733466	NA	10:96658495:G:A	0.397	7	5	15
10	10:96533587:C:T	intronic	CYP2C19	0.837792	2.94772e-10	10:96660169:T:C	1.454	6	5	15
10	10:96533767:A:G	intronic	CYP2C19	0.824618	2.78031e-10	10:96660169:T:C	2.224	6	5	15
10	10:96534043:A:T	ncRNA_exonic	CYP2C19:MTND4P19	0.862832	6.35869e-11	10:96660169:T:C	10.95	7	5	15
10	10:96534234:A:G	ncRNA_exonic	CYP2C19:MTND4P19	0.733466	NA	10:96658495:G:A	12.18	5	5	15
10	10:96534475:G:T	intronic	CYP2C19	0.862832	6.35869e-11	10:96660169:T:C	4.328	5	5	15
10	10:96535628:C:T	intronic	CYP2C19	0.837792	2.94772e-10	10:96660169:T:C	1.926	6	4	15
10	10:96537727:C:CA	intronic	CYP2C19	0.763734	1.21257e-11	10:96660169:T:C	0.817	NA	4	15
10	10:96539144:A:G	intronic	CYP2C19	0.862832	6.35869e-11	10:96660169:T:C	3.446	6	4	15
10	10:96539980:C:CTT	intronic	CYP2C19	0.733466	NA	10:96658495:G:A	2.549	NA	4	15
10	10:96540889:A:G	intronic	CYP2C19	0.797726	1.21257e-11	10:96660169:T:C	0.537	5	4	15
10	10:96541373:A:G	intronic	CYP2C19	0.824618	2.78031e-10	10:96660169:T:C	2.782	6	4	15
10	10:96541982:A:G	intronic	CYP2C19	0.637177	0.0283378	10:96696265:TA:T	1.906	6	4	15
10	10:96542689:A:G	intronic	CYP2C19	0.824618	2.78031e-10	10:96660169:T:C	6.346	7	4	15
10	10:96543753:C:G	intronic	CYP2C19	0.733466	NA	10:96658495:G:A	0.302	7	4	15
10	10:96544815:C:T	intronic	CYP2C19	0.800076	NA	10:96660169:T:C	2.97	6	5	15
10	10:96544980:C:T	intronic	CYP2C19	0.826791	NA	10:96660169:T:C	1.589	7	5	15
10	10:96545475:C:T	intronic	CYP2C19	0.733466	NA	10:96658495:G:A	0.073	5	4	15
10	10:96545632:C:T	intronic	CYP2C19	0.733466	NA	10:96658495:G:A	1.348	2c	4	15
10	10:96546020:A:T	intronic	CYP2C19	0.733466	NA	10:96658495:G:A	1.608	6	4	15
10	10:96546246:G:T	intronic	CYP2C19	0.733466	NA	10:96658495:G:A	1.639	7	4	15
10	10:96546697:A:C	intronic	CYP2C19	0.733466	NA	10:96658495:G:A	1.89	6	4	15
10	10:96547356:A:T	intronic	CYP2C19	0.862832	6.35869e-11	10:96660169:T:C	1.48	6	4	15
10	10:96547736:A:T	intronic	CYP2C19	0.733466	NA	10:96658495:G:A	3.461	6	4	15
10	10:96548490:C:T	intronic	CYP2C19	0.824618	2.78031e-10	10:96660169:T:C	1.188	7	4	15
10	10:96548877:A:G	intronic	CYP2C19	0.733466	NA	10:96658495:G:A	0.862	6	4	15
10	10:96548877:G:GT	NA	CYP2C19	0.733466	NA	10:96658495:G:A	0.744	NA	4	15
10	10:96549486:C:T	intronic	CYP2C19	0.862832	6.35869e-11	10:96660169:T:C	4.901	6	5	15
10	10:96549859:A:T	intronic	CYP2C19	0.860507	6.35869e-11	10:96660169:T:C	8.938	7	5	15
10	10:96549881:C:CT	intronic	CYP2C19	0.797726	1.21257e-11	10:96660169:T:C	4.586	NA	5	15
10	10:96550077:A:T	intronic	CYP2C19	0.797726	1.21257e-11	10:96660169:T:C	4.575	6	5	15
10	10:96550919:A:T	intronic	CYP2C19	0.733466	NA	10:96658495:G:A	6.758	6	5	15
10	10:96551090:A:G	intronic	CYP2C19	0.831241	2.94772e-10	10:96660169:T:C	1.213	6	5	15
10	10:96551092:C:T	intronic	CYP2C19	0.831241	2.94772e-10	10:96660169:T:C	0.673	6	5	15
10	10:96551216:C:G	intronic	CYP2C19	0.733466	NA	10:96658495:G:A	8.393	6	5	15
10	10:96551475:A:G	intronic	CYP2C19	0.730096	NA	10:96658495:G:A	5.308	7	5	15
10	10:96552187:C:T	intronic	CYP2C19	0.730294	NA	10:96658495:G:A	3.713	7	4	15
10	10:96552188:A:T	intronic	CYP2C19	0.835606	6.30729e-10	10:96660169:T:C	4.607	7	4	15
10	10:96552327:A:G	intronic	CYP2C19	0.862832	6.35869e-11	10:96660169:T:C	6.093	5	4	15
10	10:96553499:C:G	intronic	CYP2C19	0.837792	2.94772e-10	10:96660169:T:C	1.073	6	4	15
10	10:96553520:A:G	intronic	CYP2C19	0.797726	1.21257e-11	10:96660169:T:C	1.584	7	4	15
10	10:96553577:A:G	intronic	CYP2C19	0.733466	NA	10:96658495:G:A	3.2	6	4	15
10	10:96553689:G:T	intronic	CYP2C19	0.860647	6.35869e-11	10:96660169:T:C	1.977	7	4	15
10	10:96553753:A:G	intronic	CYP2C19	0.647033	NA	10:96658495:G:A	0.457	5	4	15
10	10:96553758:G:T	intronic	CYP2C19	0.831178	2.94772e-10	10:96660169:T:C	0.674	5	4	15
10	10:96553918:C:T	intronic	CYP2C19	0.733466	NA	10:96658495:G:A	1.562	7	4	15
10	10:96554049:C:G	intronic	CYP2C19	0.826791	2.78031e-10	10:96660169:T:C	0.496	6	4	15
10	10:96554771:C:T	intronic	CYP2C19	0.733466	NA	10:96658495:G:A	2.77	6	5	15
10	10:96555316:G:T	intronic	CYP2C19	0.774704	6.31303e-11	10:96660169:T:C	1.234	7	5	15
10	10:96555447:A:G	intronic	CYP2C19	0.835606	2.94772e-10	10:96660169:T:C	1.365	7	5	15
10	10:96555605:G:GT	intronic	CYP2C19	0.860507	6.35869e-11	10:96660169:T:C	1.187	NA	5	15
10	10:96556316:A:G	intronic	CYP2C19	0.795386	1.21257e-11	10:96660169:T:C	2.352	7	5	15
10	10:96556671:A:T	intronic	CYP2C19	0.835606	2.94772e-10	10:96660169:T:C	0.025	6	5	15
10	10:96557212:G:T	intronic	CYP2C19	0.679752	NA	10:96660169:T:C	0.35	6	5	15
10	10:96560487:C:T	intronic	CYP2C19	0.824618	2.78031e-10	10:96660169:T:C	0.975	5	4	15
10	10:96560618:G:T	intronic	CYP2C19	0.783848	1.2004e-11	10:96660169:T:C	0.714	5	4	15
10	10:96560695:A:G	intronic	CYP2C19	0.795596	1.36283e-11	10:96660169:T:C	0.83	7	4	15
10	10:96560911:C:T	intronic	CYP2C19	0.733466	NA	10:96658495:G:A	0.311	7	4	15
10	10:96561988:A:G	intronic	CYP2C19	0.716873	NA	10:96658495:G:A	0.629	5	4	15
10	10:96562482:C:T	intronic	CYP2C19	0.783848	1.2004e-11	10:96660169:T:C	0.908	7	4	15
10	10:96565151:A:C	intronic	CYP2C19	0.826787	NA	10:96660169:T:C	1.886	6	4	15
10	10:96566698:A:G	intronic	CYP2C19	0.733466	NA	10:96658495:G:A	1.07	6	5	15
10	10:96566779:G:T	intronic	CYP2C19	0.733466	NA	10:96658495:G:A	1.283	6	5	15
10	10:96567386:C:T	intronic	CYP2C19	0.635007	0.0283378	10:96696265:TA:T	0.39	6	5	15
10	10:96568033:T:TA	intronic	CYP2C19	0.803084	2.78031e-10	10:96660169:T:C	0.397	NA	5	15
10	10:96568035:A:T	intronic	CYP2C19	0.620279	3.60909e-09	10:96660169:T:C	0.557	6	5	15
10	10:96569827:C:T	intronic	CYP2C19	0.73666	NA	10:96658495:G:A	0.536	7	5	15
10	10:96570139:A:G	intronic	CYP2C19	0.632848	0.0283378	10:96696265:TA:T	0.569	7	5	15
10	10:96570276:C:CTT	intronic	CYP2C19	0.73666	NA	10:96658495:G:A	0.483	NA	5	15
10	10:96570501:A:T	intronic	CYP2C19	0.733486	NA	10:96658495:G:A	0.646	6	5	15
10	10:96570509:G:T	intronic	CYP2C19	0.726669	NA	10:96658495:G:A	0.015	6	5	15
10	10:96571199:A:C	intronic	CYP2C19	0.851191	6.26113e-11	10:96660169:T:C	0.003	7	5	15
10	10:96573396:C:G	intronic	CYP2C19	0.73666	NA	10:96658495:G:A	0.033	5	5	15
10	10:96574699:C:T	intronic	CYP2C19	0.73666	NA	10:96658495:G:A	0.944	6	5	15
10	10:96575242:C:T	intronic	CYP2C19	0.635007	0.0283378	10:96696265:TA:T	0.157	NA	5	15
10	10:96575280:A:G	intronic	CYP2C19	0.826581	2.78031e-10	10:96660169:T:C	0.003	7	5	15
10	10:96576110:C:T	intronic	CYP2C19	0.73666	NA	10:96658495:G:A	1.62	7	5	15
10	10:96576190:A:C	intronic	CYP2C19	0.733239	NA	10:96658495:G:A	0.61	7	5	15
10	10:96580064:A:T	intronic	CYP2C19	0.73666	NA	10:96658495:G:A	1.022	6	5	15
10	10:96580140:G:T	intronic	CYP2C19	0.73666	NA	10:96658495:G:A	0.96	7	5	15
10	10:96582674:A:AT	intronic	CYP2C19	0.681941	NA	10:96658495:G:A	0.581	NA	4	15
10	10:96582674:A:T	NA	CYP2C19	0.681941	NA	10:96658495:G:A	0.996	6	4	15
10	10:96582914:A:G	intronic	CYP2C19	0.73666	NA	10:96658495:G:A	0.002	7	4	15
10	10:96588811:C:T	intronic	CYP2C19	0.714497	NA	10:96658495:G:A	0.268	7	5	15
10	10:96589138:C:G	intronic	CYP2C19	0.73666	NA	10:96658495:G:A	0.28	7	5	15
10	10:96589461:A:G	intronic	CYP2C19	0.684082	8.6191e-07	10:96660169:T:C	0.802	7	5	15
10	10:96590970:C:CT	intronic	CYP2C19	0.8244	2.78031e-10	10:96660169:T:C	1.28	NA	5	15
10	10:96594700:C:T	intronic	CYP2C19	0.69482	NA	10:96658495:G:A	1.123	7	4	15
10	10:96596151:G:GT	intronic	CYP2C19	0.706789	NA	10:96658495:G:A	0.306	NA	5	15
10	10:96596436:A:G	intronic	CYP2C19	0.726475	NA	10:96658495:G:A	0.669	7	5	15
10	10:96596483:C:T	intronic	CYP2C19	0.826581	2.78031e-10	10:96660169:T:C	0.721	7	5	15
10	10:96596641:C:G	intronic	CYP2C19	0.73666	NA	10:96658495:G:A	0.461	7	5	15
10	10:96596695:G:GC	intronic	CYP2C19	0.865112	6.35869e-11	10:96660169:T:C	0.304	NA	5	15
10	10:96596750:C:G	intronic	CYP2C19	0.826581	2.78031e-10	10:96660169:T:C	0.441	7	5	15
10	10:96598316:C:T	intronic	CYP2C19	0.73666	NA	10:96658495:G:A	0.689	6	4	15
10	10:96598815:A:G	intronic	CYP2C19	0.848758	1.34307e-09	10:96660169:T:C	3.75	7	4	15
10	10:96599761:A:T	intronic	CYP2C19	0.820066	2.78031e-10	10:96660169:T:C	1.166	6	5	15
10	10:96600123:A:G	intronic	CYP2C19	0.726475	NA	10:96658495:G:A	1.698	7	4	15
10	10:96601144:A:G	intronic	CYP2C19	0.73666	NA	10:96658495:G:A	3.804	7	4	15
10	10:96601761:C:T	intronic	CYP2C19	0.824394	2.78031e-10	10:96660169:T:C	1.568	7	4	15
10	10:96602623:A:G	exonic	CYP2C19	0.73666	NA	10:96658495:G:A	0.001	7	4	15
10	10:96603091:A:T	intronic	CYP2C19	0.73666	NA	10:96658495:G:A	3.174	7	4	15
10	10:96603745:C:T	intronic	CYP2C19	0.73666	NA	10:96658495:G:A	0.43	7	5	15
10	10:96607676:C:G	intronic	CYP2C19	0.719959	NA	10:96658495:G:A	0.015	6	5	15
10	10:96608264:A:G	intronic	CYP2C19	0.733486	NA	10:96658495:G:A	0.828	7	5	15
10	10:96610082:A:T	intronic	CYP2C19	0.865112	6.35869e-11	10:96660169:T:C	0.727	7	4	15
10	10:96610628:C:G	intronic	CYP2C19	0.733486	NA	10:96658495:G:A	0.106	5	4	15
10	10:96610631:C:T	intronic	CYP2C19	0.73666	NA	10:96658495:G:A	0.768	5	4	15
10	10:96611177:C:T	intronic	CYP2C19	0.73666	NA	10:96658495:G:A	0.802	5	4	15
10	10:96611999:A:AG	intronic	CYP2C19	0.635007	0.0283378	10:96696265:TA:T	1.25	NA	4	15
10	10:96619002:A:G	intergenic	CYP2C19	0.799982	NA	10:96660169:T:C	2.035	5	4	15
10	10:96619025:C:T	intergenic	CYP2C19	0.73666	NA	10:96658495:G:A	1.7	5	4	15
10	10:96619086:G:T	intergenic	CYP2C19	0.862832	6.35869e-11	10:96660169:T:C	2.177	5	4	15
10	10:96619518:GC:GCC	intergenic	CYP2C58P	0.8556	9.74534e-05	10:96696265:TA:T	NA	NA	5	15
10	10:96620304:G:T	intergenic	CYP2C58P	0.826581	NA	10:96660169:T:C	0.681	7	5	15
10	10:96626220:A:G	ncRNA_intronic	CYP2C58P	0.73666	NA	10:96658495:G:A	8.588	6	5	15
10	10:96626365:C:T	ncRNA_intronic	CYP2C58P	0.733239	NA	10:96658495:G:A	1.511	7	5	15
10	10:96626682:C:T	ncRNA_intronic	CYP2C58P	0.73666	NA	10:96658495:G:A	4.03	7	5	15
10	10:96628105:A:T	ncRNA_intronic	CYP2C58P	0.638096	0.0354226	10:96696265:TA:T	4.278	7	5	15
10	10:96629138:C:T	ncRNA_intronic	CYP2C58P	0.920103	2.92221e-10	10:96656957:A:G	3.606	7	5	15
10	10:96630463:A:G	ncRNA_intronic	CYP2C58P	0.914228	2.85289e-09	10:96656957:A:G	1.364	6	5	15
10	10:96630716:A:G	ncRNA_intronic	CYP2C58P	0.733239	NA	10:96658495:G:A	2.056	6	5	15
10	10:96632871:C:T	ncRNA_exonic	CYP2C58P	0.965717	6.35869e-11	10:96660169:T:C	0.513	6	5	15
10	10:96633434:A:G	upstream	CYP2C58P	0.73666	NA	10:96658495:G:A	0.249	6	5	15
10	10:96634189:C:T	intergenic	CYP2C58P	0.954786	2.11852e-09	10:96656957:A:G	0.601	6	5	15
10	10:96634310:A:G	intergenic	CYP2C58P	0.939974	1.14879e-09	10:96656957:A:G	4.512	6	5	15
10	10:96634735:C:T	intergenic	CYP2C58P	0.73666	NA	10:96658495:G:A	0.256	5	5	15
10	10:96635396:C:T	intergenic	CYP2C58P	0.739838	8.50308e-13	10:96658495:G:A	0.002	6	5	15
10	10:96636173:C:CT	intergenic	CYP2C58P	0.960751	2.11852e-09	10:96656957:A:G	2.426	NA	5	15
10	10:96637090:A:G	intergenic	CYP2C58P	0.960751	2.11852e-09	10:96656957:A:G	2.077	7	5	15
10	10:96638446:C:T	intergenic	RP11-400G3.3	0.739838	8.50308e-13	10:96658495:G:A	1.965	5	5	15
10	10:96638857:C:T	intergenic	RP11-400G3.3	0.667596	0.0283378	10:96696265:TA:T	1.748	NA	2	15
10	10:96638896:A:G	intergenic	RP11-400G3.3	0.909124	1.21075e-12	10:96658495:G:A	2.348	NA	2	15
10	10:96639896:A:G	intergenic	RP11-400G3.3	0.909124	1.21075e-12	10:96658495:G:A	6.945	5	5	15
10	10:96641794:A:C	upstream	RP11-400G3.3	0.726752	NA	10:96658495:G:A	7.266	6	5	15
10	10:96642431:C:G	ncRNA_exonic	RP11-400G3.3	0.73666	NA	10:96658495:G:A	8.341	5	4	15
10	10:96643271:A:C	downstream	RP11-400G3.3	0.686785	NA	10:96660169:T:C	1.134	6	5	15
10	10:96643896:A:T	downstream	RP11-400G3.3	0.909124	1.21075e-12	10:96658495:G:A	1.978	7	5	15
10	10:96645380:A:C	intergenic	RP11-400G3.3	0.662282	0.0160092	10:96696265:TA:T	2.395	6	5	15
10	10:96645428:C:T	intergenic	RP11-400G3.3	0.73666	NA	10:96658495:G:A	1.821	7	5	15
10	10:96649690:C:T	intergenic	RP11-400G3.3	0.73666	NA	10:96658495:G:A	6.141	6	4	15
10	10:96650048:C:T	intergenic	RP11-400G3.3	0.73666	NA	10:96658495:G:A	2.915	7	4	15
10	10:96651789:A:G	intergenic	RP11-400G3.3	0.905799	NA	10:96658495:G:A	0.121	6	5	15
10	10:96652252:A:G	intergenic	RP11-400G3.3	0.905799	NA	10:96658495:G:A	0.827	7	5	15
10	10:96652787:C:T	intergenic	RP11-400G3.3	0.936462	1.29974e-09	10:96656957:A:G	0.155	6	5	15
10	10:96652882:G:T	intergenic	RP11-400G3.3	0.909124	5.84541e-13	10:96658495:G:A	1.222	7	5	15
10	10:96652935:A:G	intergenic	RP11-400G3.3	0.909124	5.84541e-13	10:96658495:G:A	1.112	6	5	15
10	10:96653067:C:G	intergenic	RP11-400G3.3	0.733486	NA	10:96658495:G:A	0.387	6	5	15
10	10:96653083:A:T	intergenic	RP11-400G3.3	0.733486	NA	10:96658495:G:A	1.12	7	5	15
10	10:96653091:C:T	intergenic	RP11-400G3.3	0.677483	0.0354727	10:96696265:TA:T	0.927	7	5	15
10	10:96653255:A:C	intergenic	RP11-400G3.3	0.73666	NA	10:96658495:G:A	1.079	7	5	15
10	10:96653493:A:G	intergenic	RP11-400G3.3	0.73666	NA	10:96658495:G:A	0.725	7	5	15
10	10:96653610:A:G	intergenic	RP11-400G3.3	0.92905	1.29974e-09	10:96656957:A:G	0.729	7	5	15
10	10:96653611:C:T	intergenic	RP11-400G3.3	0.92905	1.29974e-09	10:96656957:A:G	0.726	7	5	15
10	10:96653616:C:G	intergenic	RP11-400G3.3	0.723979	NA	10:96658495:G:A	0.011	7	5	15
10	10:96653801:C:T	intergenic	RP11-400G3.3	0.899158	5.84541e-13	10:96658495:G:A	0.146	7	5	15
10	10:96653812:G:T	intergenic	RP11-400G3.3	0.899158	5.84541e-13	10:96658495:G:A	0.04	6	5	15
10	10:96653825:A:G	intergenic	RP11-400G3.3	0.899158	5.84541e-13	10:96658495:G:A	1.498	6	5	15
10	10:96653917:A:C	intergenic	RP11-400G3.3	0.899158	5.84541e-13	10:96658495:G:A	0.718	7	5	15
10	10:96653919:C:G	intergenic	RP11-400G3.3	0.988554	1.87271e-10	10:96660169:T:C	0.647	7	5	15
10	10:96654088:G:T	intergenic	RP11-400G3.3	0.872289	9.11579e-13	10:96658495:G:A	4.245	6	5	15
10	10:96654221:G:T	intergenic	RP11-400G3.3	0.954786	5.93849e-10	10:96656957:A:G	1.471	6	5	15
10	10:96654299:A:G	intergenic	RP11-400G3.3	0.995428	1.87271e-10	10:96660169:T:C	0.905	7	5	15
10	10:96654477:A:G	intergenic	RP11-400G3.3	0.909124	5.84541e-13	10:96658495:G:A	7.773	6	5	15
10	10:96654668:A:G	intergenic	RP11-400G3.3	0.947297	5.93849e-10	10:96656957:A:G	0.674	5	5	15
10	10:96655042:C:T	intergenic	RP11-400G3.3	0.909124	5.84541e-13	10:96658495:G:A	0.018	6	5	15
10	10:96655208:G:T	intergenic	RP11-400G3.3	0.73666	NA	10:96658495:G:A	0.609	6	5	15
10	10:96655485:A:T	intergenic	RP11-400G3.3	0.73666	NA	10:96658495:G:A	0.603	6	5	15
10	10:96655923:A:T	intergenic	RP11-400G3.3	0.909124	5.84541e-13	10:96658495:G:A	0.654	7	5	15
10	10:96656957:A:G	intergenic	RP11-400G3.3	1	5.0817e-11	10:96656957:A:G	0.676	6	5	15
10	10:96657400:A:T	intergenic	RP11-400G3.3	0.993186	1.87271e-10	10:96660169:T:C	0.69	6	5	15
10	10:96657484:C:T	intergenic	RP11-400G3.3	0.733466	NA	10:96658495:G:A	0.524	7	5	15
10	10:96657738:C:T	intergenic	RP11-400G3.3	0.855547	0.0357623	10:96696265:TA:T	0.458	7	5	15
10	10:96658495:A:G	intergenic	RP11-400G3.3	1	2.31208e-14	10:96658495:G:A	0.756	6	5	15
10	10:96658509:A:T	intergenic	RP11-400G3.3	0.960751	5.53165e-10	10:96656957:A:G	0.979	6	5	15
10	10:96658617:A:G	intergenic	RP11-400G3.3	0.942428	5.53165e-10	10:96656957:A:G	0.947	7	5	15
10	10:96658691:A:G	intergenic	RP11-400G3.3	0.679766	0.0354727	10:96696265:TA:T	0.467	7	5	15
10	10:96659607:A:G	intergenic	RP11-400G3.3	0.733239	NA	10:96658495:G:A	0.347	7	5	15
10	10:96660014:C:T	intergenic	RP11-400G3.3	0.73666	NA	10:96658495:G:A	0.28	6	5	15
10	10:96660168:A:G	intergenic	RP11-400G3.3	1	2.94537e-12	10:96660169:T:C	0.595	6	5	15
10	10:96660169:C:T	intergenic	RP11-400G3.3	1	2.94537e-12	10:96660169:T:C	0.581	6	5	15
10	10:96660718:A:C	intergenic	RP11-400G3.3	0.934977	1.29974e-09	10:96656957:A:G	0.558	7	5	15
10	10:96661210:A:C	intergenic	RP11-400G3.3	0.73666	NA	10:96658495:G:A	1.772	6	5	15
10	10:96663688:A:C	intergenic	RP11-400G3.3	0.888824	5.84541e-13	10:96658495:G:A	0.001	7	5	15
10	10:96664668:A:G	intergenic	RP11-400G3.3	0.850748	1.8123e-12	10:96658495:G:A	0.096	6	7	15
10	10:96665937:C:T	intergenic	RP11-400G3.3	0.716527	NA	10:96658495:G:A	1	NA	5	15
10	10:96666085:C:T	intergenic	RP11-400G3.3	0.665554	0.0160092	10:96696265:TA:T	0.617	NA	5	15
10	10:96666317:C:T	intergenic	RP11-400G3.3	0.878966	5.84541e-13	10:96658495:G:A	0.423	7	5	15
10	10:96666504:C:T	intergenic	RP11-400G3.3	0.938061	5.93849e-10	10:96656957:A:G	0.937	7	5	15
10	10:96668700:A:G	intergenic	RP11-400G3.3	0.878966	5.84541e-13	10:96658495:G:A	0.681	7	8	9
10	10:96669255:A:C	intergenic	RP11-400G3.3	0.878966	5.84541e-13	10:96658495:G:A	0.398	6	9	15
10	10:96669360:C:T	intergenic	RP11-400G3.3	0.944036	5.53165e-10	10:96656957:A:G	0.69	7	9	15
10	10:96669878:C:G	intergenic	RP11-400G3.3	0.679766	0.0354727	10:96696265:TA:T	0.173	7	9	15
10	10:96670080:C:T	intergenic	RP11-400G3.3	0.878966	5.84541e-13	10:96658495:G:A	0.697	7	9	15
10	10:96671063:A:C	intergenic	CYP2C9	0.713261	NA	10:96658495:G:A	0.268	6	9	15
10	10:96671474:C:T	intergenic	CYP2C9	0.878966	5.84541e-13	10:96658495:G:A	0.509	7	9	15
10	10:96672194:A:G	intergenic	CYP2C9	0.979696	1.87271e-10	10:96660169:T:C	1.252	7	9	15
10	10:96672702:C:T	intergenic	CYP2C9	0.713261	NA	10:96658495:G:A	0.466	7	9	15
10	10:96672756:C:T	intergenic	CYP2C9	0.878966	5.84541e-13	10:96658495:G:A	1.177	7	9	15
10	10:96672874:A:G	intergenic	CYP2C9	0.878966	5.84541e-13	10:96658495:G:A	0.975	7	9	15
10	10:96672979:C:G	intergenic	CYP2C9	0.878966	5.84541e-13	10:96658495:G:A	0.335	6	9	15
10	10:96674360:G:T	intergenic	CYP2C9	0.713261	NA	10:96658495:G:A	3.207	7	9	15
10	10:96674678:G:T	intergenic	CYP2C9	0.878966	5.84541e-13	10:96658495:G:A	3.789	7	9	15
10	10:96675093:G:T	intergenic	CYP2C9	0.716527	NA	10:96658495:G:A	9.465	6	9	15
10	10:96675470:A:T	intergenic	CYP2C9	0.713261	NA	10:96658495:G:A	2.426	6	9	15
10	10:96675513:C:G	intergenic	CYP2C9	0.875642	5.84541e-13	10:96658495:G:A	1.146	7	9	15
10	10:96676190:C:G	intergenic	CYP2C9	0.713261	NA	10:96658495:G:A	1.8	6	7	15
10	10:96676711:T:TAA	intergenic	CYP2C9	0.860005	5.84541e-13	10:96658495:G:A	1.158	NA	7	15
10	10:96678687:A:G	intergenic	CYP2C9	0.600515	7.48936e-05	10:96658495:G:A	0.009	7	9	15
10	10:96678696:C:T	intergenic	CYP2C9	0.875642	5.84541e-13	10:96658495:G:A	3.46	7	9	15
10	10:96679176:C:G	intergenic	CYP2C9	0.872398	5.84541e-13	10:96658495:G:A	1.297	6	9	15
10	10:96680585:G:GTTAT	intergenic	CYP2C9	0.678608	0.0445909	10:96696265:TA:T	0.79	NA	9	15
10	10:96680701:A:T	intergenic	CYP2C9	0.878966	5.84541e-13	10:96658495:G:A	5.727	6	9	15
10	10:96680954:A:AG	intergenic	CYP2C9	0.713261	NA	10:96658495:G:A	2.596	NA	8	15
10	10:96681133:A:G	intergenic	CYP2C9	0.882231	5.84541e-13	10:96658495:G:A	1.775	NA	8	15
10	10:96681846:A:G	intergenic	CYP2C9	0.666787	0.0207728	10:96696265:TA:T	1.699	7	5	15
10	10:96682129:C:G	intergenic	CYP2C9	0.878966	5.84541e-13	10:96658495:G:A	4.949	6	5	15
10	10:96683734:A:G	intergenic	CYP2C9	0.875722	5.84541e-13	10:96658495:G:A	1.528	7	5	15
10	10:96684066:A:ACT	intergenic	CYP2C9	0.713261	NA	10:96658495:G:A	1.221	NA	5	15
10	10:96684436:A:T	intergenic	CYP2C9	0.713261	NA	10:96658495:G:A	4.507	6	5	15
10	10:96685188:C:CTTT	intergenic	CYP2C9	0.651155	4.06105e-13	10:96658495:G:A	5.213	NA	5	15
10	10:96685188:CTT:CTTT	intergenic	CYP2C9	0.651155	0.00189184	10:96658495:G:A	NA	NA	5	15
10	10:96686366:C:T	intergenic	CYP2C9	0.687817	4.06105e-13	10:96658495:G:A	3.502	6	5	15
10	10:96687120:A:G	intergenic	CYP2C9	0.924684	0.0162473	10:96696265:TA:T	8.623	6	5	15
10	10:96687328:C:CT	intergenic	CYP2C9	0.724724	0.00498887	10:96696265:TA:T	2.198	NA	5	15
10	10:96689110:G:T	intergenic	CYP2C9	0.666023	2.55024e-12	10:96658495:G:A	3.386	6	5	15
10	10:96689543:C:T	intergenic	CYP2C9	0.687817	4.06105e-13	10:96658495:G:A	1.121	3a	5	15
10	10:96689887:A:C	intergenic	CYP2C9	0.687817	4.06105e-13	10:96658495:G:A	0.336	6	5	15
10	10:96691021:A:G	intergenic	CYP2C9	0.694265	4.06105e-13	10:96658495:G:A	0.619	6	5	15
10	10:96692627:A:G	intergenic	CYP2C9	0.691028	4.06105e-13	10:96658495:G:A	3.157	7	5	15
10	10:96692779:A:C	intergenic	CYP2C9	0.788408	4.83308e-11	10:96696265:TA:T	0.709	7	5	15
10	10:96693273:A:AAAAAC	intergenic	CYP2C9	0.95133	0.0381922	10:96696265:TA:T	4.636	NA	5	15
10	10:96693563:A:G	intergenic	CYP2C9	0.672131	2.55024e-12	10:96658495:G:A	1.18	7	5	15
10	10:96694591:A:G	intergenic	CYP2C9	0.669065	2.55024e-12	10:96658495:G:A	2.492	7	5	15
10	10:96694843:A:G	intergenic	CYP2C9	0.883517	9.67615e-11	10:96728169:A:C	0.055	6	5	15
10	10:96694861:A:G	intergenic	CYP2C9	0.684631	4.06105e-13	10:96658495:G:A	1.03	7	5	15
10	10:96695080:C:T	intergenic	CYP2C9	0.883517	9.67615e-11	10:96728169:A:C	0.324	6	5	15
10	10:96695351:A:G	intergenic	CYP2C9	0.929636	0.0392821	10:96696265:TA:T	0.237	7	5	15
10	10:96695774:C:CTG	intergenic	CYP2C9	0.953827	0.0113177	10:96696265:TA:T	0.313	NA	7	15
10	10:96696265:T:TA	intergenic	CYP2C9	1	6.6164e-15	10:96696265:TA:T	1.905	NA	7	15
10	10:96696265:TA:TAA	NA	CYP2C9	1	0.0106348	10:96696265:TA:T	NA	NA	7	15
10	10:96696529:C:T	intergenic	CYP2C9	0.691108	NA	10:96658495:G:A	0.329	6	7	15
10	10:96696555:C:G	intergenic	CYP2C9	0.669065	2.55024e-12	10:96658495:G:A	0.228	5	7	15
10	10:96696903:A:G	intergenic	CYP2C9	0.669065	2.55024e-12	10:96658495:G:A	1.688	7	2	15
10	10:96697459:A:G	upstream	CYP2C9	0.687817	4.06105e-13	10:96658495:G:A	3.18	7	5	15
10	10:96698925:C:G	intronic	CYP2C9	0.95263	0.0113177	10:96696265:TA:T	1.148	7	1	15
10	10:96698970:G:T	intronic	CYP2C9	0.669065	2.55024e-12	10:96658495:G:A	1.936	7	1	15
10	10:96699010:C:CAG	intronic	CYP2C9	0.67522	2.55024e-12	10:96658495:G:A	0.733	NA	1	15
10	10:96699444:A:C	intronic	CYP2C9	0.95762	0.0143097	10:96696265:TA:T	2.789	5	1	15
10	10:96699512:A:G	intronic	CYP2C9	0.691108	NA	10:96658495:G:A	3.229	6	1	15
10	10:96699682:C:T	intronic	CYP2C9	0.681477	NA	10:96658495:G:A	1.379	7	1	15
10	10:96699980:C:T	intronic	CYP2C9	0.687872	NA	10:96658495:G:A	0.679	6	1	15
10	10:96700402:C:G	ncRNA_exonic	CYP2C9:MTND4P20	0.940624	0.0047179	10:96696265:TA:T	5.086	5	1	15
10	10:96702295:A:G	intronic	CYP2C9	0.881307	1.26184e-09	10:96728169:A:C	0.545	7	3	15
10	10:96702337:C:T	intronic	CYP2C9	0.95762	0.0143097	10:96696265:TA:T	0.888	6	3	15
10	10:96702363:C:T	intronic	CYP2C9	0.687817	4.06105e-13	10:96658495:G:A	5.361	7	3	15
10	10:96702472:A:G	intronic	CYP2C9	0.980482	2.73061e-10	10:96728169:A:C	3.654	7	3	15
10	10:96703109:G:T	intronic	CYP2C9	0.687817	4.06105e-13	10:96658495:G:A	0.156	7	4	15
10	10:96703220:A:G	intronic	CYP2C9	0.95762	0.0143097	10:96696265:TA:T	0.73	7	4	15
10	10:96703491:A:C	intronic	CYP2C9	0.92728	0.0392821	10:96696265:TA:T	0.065	5	4	15
10	10:96704918:A:G	intronic	CYP2C9	0.691108	NA	10:96658495:G:A	0.153	6	4	15
10	10:96705891:C:T	intronic	CYP2C9	0.687817	4.06105e-13	10:96658495:G:A	1.109	7	5	15
10	10:96706316:C:T	intronic	CYP2C9	0.691028	4.06105e-13	10:96658495:G:A	0.311	6	5	15
10	10:96707202:C:T	intronic	CYP2C9	0.876049	1.18554e-10	10:96728169:A:C	6.292	7	5	15
10	10:96708226:A:G	intronic	CYP2C9	0.95762	0.0143097	10:96696265:TA:T	3.709	7	5	15
10	10:96709877:A:G	intronic	CYP2C9	0.687817	4.06105e-13	10:96658495:G:A	3.882	7	4	15
10	10:96710164:C:T	intronic	CYP2C9	0.95762	0.0143097	10:96696265:TA:T	0.068	7	4	15
10	10:96711706:C:G	intronic	CYP2C9	0.665917	2.55024e-12	10:96658495:G:A	0.032	6	4	15
10	10:96711949:G:GTCTT	intronic	CYP2C9	0.691108	4.06105e-13	10:96658495:G:A	2.098	NA	4	15
10	10:96712978:C:T	intronic	CYP2C9	0.665917	2.55024e-12	10:96658495:G:A	2.268	7	4	15
10	10:96713180:A:AATATATTATT	intronic	CYP2C9	0.684662	4.06105e-13	10:96658495:G:A	0.497	NA	4	15
10	10:96713372:C:T	intronic	CYP2C9	0.665917	2.55024e-12	10:96658495:G:A	1.372	7	4	15
10	10:96713686:C:G	intronic	CYP2C9	0.684662	4.06105e-13	10:96658495:G:A	5.033	7	4	15
10	10:96713760:A:G	intronic	CYP2C9	0.930778	0.0392821	10:96696265:TA:T	2.144	5	4	15
10	10:96713995:A:G	intronic	CYP2C9	0.665917	2.55024e-12	10:96658495:G:A	0.188	7	4	15
10	10:96714425:A:C	intronic	CYP2C9	0.665917	2.55024e-12	10:96658495:G:A	0.768	7	5	15
10	10:96714647:T:TA	intronic	CYP2C9	0.68151	NA	10:96658495:G:A	0.225	NA	5	15
10	10:96715585:G:T	intronic	CYP2C9	0.68151	NA	10:96658495:G:A	1.266	6	5	15
10	10:96715671:C:T	intronic	CYP2C9	0.930778	0.0392821	10:96696265:TA:T	3.992	7	5	15
10	10:96717122:A:T	intronic	CYP2C9	0.687955	NA	10:96658495:G:A	1.228	6	5	15
10	10:96717148:C:T	intronic	CYP2C9	0.95262	0.0113177	10:96696265:TA:T	0.691	7	5	15
10	10:96717286:C:G	intronic	CYP2C9	0.881163	1.0249e-10	10:96728169:A:C	0.704	7	5	15
10	10:96717478:C:T	intronic	CYP2C9	0.95762	0.0143097	10:96696265:TA:T	1.941	7	5	15
10	10:96718308:A:T	intronic	CYP2C9	0.881163	1.0249e-10	10:96728169:A:C	1.468	7	5	15
10	10:96718609:C:G	intronic	CYP2C9	0.684662	4.06105e-13	10:96658495:G:A	0.415	7	5	15
10	10:96718794:C:T	intronic	CYP2C9	0.929636	0.0392821	10:96696265:TA:T	0.554	7	5	15
10	10:96718815:C:T	intronic	CYP2C9	0.684662	4.06105e-13	10:96658495:G:A	0.546	7	5	15
10	10:96719521:A:G	intronic	CYP2C9	0.788408	4.83308e-11	10:96696265:TA:T	0.629	6	5	15
10	10:96719845:G:T	intronic	CYP2C9	0.878678	1.18554e-10	10:96728169:A:C	0.846	7	5	15
10	10:96719846:A:T	intronic	CYP2C9	0.877461	1.18554e-10	10:96728169:A:C	1.808	7	5	15
10	10:96720051:A:G	intronic	CYP2C9	0.953827	0.0113177	10:96696265:TA:T	1.268	6	5	15
10	10:96720169:A:G	intronic	CYP2C9	0.665917	2.55024e-12	10:96658495:G:A	1.499	7	5	15
10	10:96720171:A:G	intronic	CYP2C9	0.940624	0.0047179	10:96696265:TA:T	1.695	7	5	15
10	10:96721607:C:T	intronic	CYP2C9	0.953827	0.0113177	10:96696265:TA:T	5.679	6	5	15
10	10:96721662:C:T	intronic	CYP2C9	0.665917	2.55024e-12	10:96658495:G:A	6.668	6	5	15
10	10:96722552:C:T	intronic	CYP2C9	0.665917	2.55024e-12	10:96658495:G:A	2.69	6	5	15
10	10:96724115:C:T	intronic	CYP2C9	0.665917	2.55024e-12	10:96658495:G:A	0.861	5	5	15
10	10:96724395:G:T	intronic	CYP2C9	0.691108	4.06105e-13	10:96658495:G:A	2.176	7	5	15
10	10:96725037:A:C	intronic	CYP2C9	0.684662	4.06105e-13	10:96658495:G:A	7.432	5	5	15
10	10:96725535:A:C	intronic	CYP2C9	0.878678	1.18554e-10	10:96728169:A:C	2.4	7	5	15
10	10:96725811:A:G	intronic	CYP2C9	0.953827	0.0113177	10:96696265:TA:T	0.946	7	5	15
10	10:96726084:C:CT	intronic	CYP2C9	0.651155	4.06105e-13	10:96658495:G:A	0.478	NA	5	15
10	10:96726295:T:TC	intronic	CYP2C9	0.929563	0.0392821	10:96696265:TA:T	0.362	NA	5	15
10	10:96726746:A:G	intronic	CYP2C9	0.95762	0.0143097	10:96696265:TA:T	0.859	7	5	15
10	10:96726897:A:G	intronic	CYP2C9	0.952707	0.0113177	10:96696265:TA:T	0.858	7	5	15
10	10:96727160:A:G	intronic	CYP2C9	0.953827	0.0113177	10:96696265:TA:T	1.459	7	5	15
10	10:96727403:A:C	intronic	CYP2C9	0.684662	4.06105e-13	10:96658495:G:A	0.419	7	5	15
10	10:96728015:A:G	intronic	CYP2C9	0.953827	0.0113177	10:96696265:TA:T	1.769	7	5	15
10	10:96728169:A:C	intronic	CYP2C9	1	9.57283e-11	10:96728169:A:C	1.068	6	5	15
10	10:96728657:A:G	intronic	CYP2C9	0.652861	1.16008e-13	10:96658495:G:A	0.001	5	5	15
10	10:96728688:C:T	intronic	CYP2C9	0.684662	4.06105e-13	10:96658495:G:A	1.099	5	5	15
10	10:96730064:C:T	intronic	CYP2C9	0.95762	0.0143097	10:96696265:TA:T	1.547	7	5	15
10	10:96730086:A:G	intronic	CYP2C9	0.691108	4.06105e-13	10:96658495:G:A	0.086	7	5	15
10	10:96730151:C:T	intronic	CYP2C9	0.691108	4.06105e-13	10:96658495:G:A	0.243	NA	5	15
10	10:96730214:C:T	intronic	CYP2C9	0.691108	4.06105e-13	10:96658495:G:A	2.191	7	5	15
10	10:96730424:A:G	intronic	CYP2C9	0.941121	0.0448232	10:96696265:TA:T	0.328	5	5	15
10	10:96731214:C:T	intronic	CYP2C9	0.95762	0.0143097	10:96696265:TA:T	1.318	7	4	15
10	10:96731310:A:G	intronic	CYP2C9	0.684804	NA	10:96658495:G:A	4.578	6	4	15
10	10:96731595:C:CA	intronic	CYP2C9	0.65659	NA	10:96658495:G:A	1.494	NA	4	15
10	10:96731788:A:G	intronic	CYP2C9	0.983055	2.73061e-10	10:96728169:A:C	1.521	6	4	15
10	10:96732484:C:T	intronic	CYP2C9	0.684804	NA	10:96658495:G:A	0.386	6	4	15
10	10:96732599:A:G	intronic	CYP2C9	0.684804	NA	10:96658495:G:A	3.612	6	4	15
10	10:96734292:G:GT	intronic	CYP2C9	1	4.15994e-07	10:96734292:G:GT	1.447	NA	4	15
10	10:96734339:G:T	intronic	CYP2C9	0.651388	NA	10:96658495:G:A	0.162	6	4	15
10	10:96734466:A:T	intronic	CYP2C9	0.665917	2.55024e-12	10:96658495:G:A	1.547	7	4	15
10	10:96734582:A:G	intronic	CYP2C9	0.684719	NA	10:96658495:G:A	1.939	6	4	15
10	10:96734676:C:T	intronic	CYP2C9	0.884825	1.11964e-10	10:96728169:A:C	3.111	7	4	15
10	10:96734790:A:T	intronic	CYP2C9	0.665917	2.55024e-12	10:96658495:G:A	1.221	7	4	15
10	10:96735126:T:TAG	intronic	CYP2C9	0.884825	1.11964e-10	10:96728169:A:C	0.177	NA	4	15
10	10:96735342:A:T	intronic	CYP2C9	0.684662	4.06105e-13	10:96658495:G:A	3.388	7	4	15
10	10:96736184:A:G	intronic	CYP2C9	0.684662	4.06105e-13	10:96658495:G:A	8.564	7	4	15
10	10:96736514:C:T	intronic	CYP2C9	0.947731	0.0143097	10:96696265:TA:T	0.008	7	4	15
10	10:96737177:A:G	intronic	CYP2C9	0.665917	2.55024e-12	10:96658495:G:A	0.111	7	4	15
10	10:96737210:A:C	intronic	CYP2C9	0.684662	4.06105e-13	10:96658495:G:A	3.542	6	4	15
10	10:96737791:C:G	intronic	CYP2C9	0.684662	4.06105e-13	10:96658495:G:A	0.915	7	4	15
10	10:96741053:A:C	exonic	CYP2C9	0.684719	NA	10:96658495:G:A	16.9	6	4	15
10	10:96743108:C:T	intronic	CYP2C9	0.665917	2.55024e-12	10:96658495:G:A	0.793	5	4	15
10	10:96743228:A:C	intronic	CYP2C9	0.687955	NA	10:96658495:G:A	5.176	6	4	15
10	10:96743502:G:GAGCTTCTTCATTCCCCCCTATGCAGGGC	intronic	CYP2C9	0.684662	4.06105e-13	10:96658495:G:A	0.382	NA	4	15
10	10:96743943:A:G	intronic	CYP2C9	0.879896	1.18554e-10	10:96728169:A:C	0.143	6	4	15
10	10:96744295:CA:CTTA	intronic	CYP2C9	0.662876	2.55024e-12	10:96658495:G:A	NA	NA	4	15
10	10:96744727:A:AC	intronic	CYP2C9	0.662771	2.55024e-12	10:96658495:G:A	0.411	NA	4	15
10	10:96744732:C:T	intronic	CYP2C9	0.662771	2.55024e-12	10:96658495:G:A	1.148	6	4	15
10	10:96744890:A:T	intronic	CYP2C9	0.687955	NA	10:96658495:G:A	1.987	7	4	15
10	10:96745180:G:T	intronic	CYP2C9	0.687955	NA	10:96658495:G:A	2.147	6	4	15
10	10:96745984:A:T	intronic	CYP2C9	0.684662	4.06105e-13	10:96658495:G:A	3.921	7	4	15
10	10:96746078:C:T	intronic	CYP2C9	0.95262	0.0113177	10:96696265:TA:T	0.458	7	4	15
10	10:96747206:G:T	intronic	CYP2C9	0.687955	NA	10:96658495:G:A	2.869	7	4	15
10	10:96748492:A:G	intronic	CYP2C9	1	6.31551e-13	10:96748492:G:A	0.292	5	5	15
10	10:96748737:A:T	exonic	CYP2C9	0.684662	4.06105e-13	10:96658495:G:A	0.415	4	5	15
10	10:96749181:A:T	downstream	CYP2C9	0.687955	NA	10:96658495:G:A	0.067	5	4	15
10	10:96749620:A:G	downstream	CYP2C9	0.672068	4.06105e-13	10:96658495:G:A	1.145	7	5	15
10	10:96749721:C:G	downstream	CYP2C9	0.95762	0.00839877	10:96696265:TA:T	0.282	7	5	15
10	10:96749936:G:T	downstream	CYP2C9	0.884198	2.63564e-10	10:96728169:A:C	2.776	7	5	15
10	10:96750182:C:G	intergenic	CYP2C9	0.953827	0.00653772	10:96696265:TA:T	1.304	6	5	15
10	10:96750251:C:T	intergenic	CYP2C9	0.887497	1.18554e-10	10:96728169:A:C	1.199	6	5	15
10	10:96750543:A:C	intergenic	CYP2C9	0.878534	1.18554e-10	10:96728169:A:C	0.233	6	5	15
10	10:96750614:C:T	intergenic	CYP2C9	0.930778	0.0246444	10:96696265:TA:T	1.394	6	5	9
10	10:96750694:C:T	intergenic	CYP2C9	0.662876	2.55024e-12	10:96658495:G:A	1.725	7	5	9
10	10:96750866:G:T	intergenic	CYP2C9	0.684719	NA	10:96658495:G:A	0.333	5	5	9
10	10:96752127:G:GCT	intergenic	CYP2C9	0.66892	NA	10:96658495:G:A	7.83	NA	7	15
10	10:96752130:G:GA	intergenic	CYP2C9	0.66892	NA	10:96658495:G:A	8.247	NA	7	15
10	10:96753645:G:T	intergenic	CYP2C9	0.66892	NA	10:96658495:G:A	3.287	6	5	15
10	10:96753828:A:G	intergenic	CYP2C9	0.66892	NA	10:96658495:G:A	1.622	6	5	15
10	10:96753908:A:C	intergenic	CYP2C9	0.66892	NA	10:96658495:G:A	1.403	7	5	15
10	10:96754246:C:T	intergenic	CYP2C9	0.66892	NA	10:96658495:G:A	2.844	7	5	15
10	10:96754259:A:G	intergenic	CYP2C9	0.645634	NA	10:96658495:G:A	2.053	6	5	15
10	10:96754368:C:T	intergenic	CYP2C9	0.66892	NA	10:96658495:G:A	2.89	7	5	15
10	10:96754465:C:G	intergenic	CYP2C9	0.924596	0.0246444	10:96696265:TA:T	0.054	7	5	15
10	10:96754656:C:T	intergenic	CYP2C9	0.951501	0.00839877	10:96696265:TA:T	4.486	5	5	15
10	10:96754962:A:AT	intergenic	CYP2C9	0.656715	NA	10:96658495:G:A	6.59	NA	5	15
10	10:96754975:A:T	intergenic	CYP2C9	0.66892	NA	10:96658495:G:A	6.832	6	5	15
10	10:96755252:C:T	intergenic	CYP2C9	0.66892	NA	10:96658495:G:A	3.416	6	5	15
10	10:96755297:A:G	intergenic	CYP2C9	0.66892	NA	10:96658495:G:A	6.164	6	5	15
10	10:96755474:C:T	intergenic	CYP2C9	0.665833	NA	10:96658495:G:A	4.251	6	5	15
10	10:96755566:A:C	intergenic	CYP2C9	0.66892	NA	10:96658495:G:A	9.398	7	5	15
10	10:96756792:G:T	intergenic	CYP2C9	0.66892	NA	10:96658495:G:A	1.878	7	5	15
10	10:96757047:A:G	intergenic	CYP2C9	0.945327	0.00653772	10:96696265:TA:T	2.296	7	5	15
10	10:96757090:G:T	intergenic	CYP2C9	0.66892	NA	10:96658495:G:A	0.902	7	5	15
10	10:96757303:AT:ATT	intergenic	CYP2C9	0.96361	2.89347e-10	10:96728169:A:C	NA	NA	5	15
10	10:96757467:A:ATTCCCTTACAGGAAATGTCTTGCCTTTTGGGATAAGGCTCAAT	intergenic	CYP2C9	0.625728	NA	10:96658495:G:A	0.876	NA	1	15
10	10:96757501:A:G	intergenic	CYP2C9	0.638576	NA	10:96658495:G:A	4.084	4	1	15
10	10:96757633:C:G	intergenic	CYP2C9	0.665833	NA	10:96658495:G:A	1.469	2b	1	15
10	10:96757715:C:T	intergenic	CYP2C9	0.662771	NA	10:96658495:G:A	3.498	4	1	15
10	10:96758136:G:T	intergenic	CYP2C59P	1	2.46154e-09	10:96758136:G:T	0.192	7	1	15
1 uniqID : unique ID of SNP, includes chromosome : position (hg19) : allele1 : allele2 (alleles are alphabetically ordered).
2 r2 : the maximum r2 of the SNP with one of the independent significant SNPs.
3 GWAS P-value : P-value provided in the input GWAS summary statistics file (non-GWAS tagged SNPs, which do not exist in input file but are extracted from the reference panel) have "NA" instead.
4 uniqID of a independent significant SNP which has the maximum r2 of the SNP.
5 CADD : CADD score, based on 63 annotations ('NA' if not available).
6 RDB : RegulomeDB score, from 1a (highest) to 7 (lowest); high score indicates that biological evidence that the SNP is a regulatory element is high.
7 minChrState : minimum 15-core chromatin state across 127 tissue/cell types.
8 commonChrState : most common 15-core chromatin state across 127 tissue/cell types.

## Sheet: Supplementary Table S8
Supplementary Table S8. FUMA output of gene mapping in GWAS of flurbiprofen transformation rate.
Gene	Chr	Start	End	pLI score1	ncRVIS2	Nb SNPs mapped3	Minimum GWAS P-value	Minimum eQTL P-value of mapped SNP	Minimum eQTL FDR of mapped SNP	Tissue types of mapped eQTL SNPs	eQTL direction4	IndSigSNP5
TBC1D12	10	96162261	96295687	0.00264365	0.292902	0	1.2004e-11	1.5676e-08	8.3232e-05	eQTLGen_cis_eQTLs	+	rs7910609 rs7901123
HELLS	10	96305547	96373662	0.999418	0.0658543	0	1.2004e-11	2.3222e-15	0	eQTLGen_cis_eQTLs:GTEx/v8/Skin_Not_Sun_Exposed_Suprapubic	-	rs7910609 rs7901123
CYP2C18	10	96443251	96495947	5.26729e-08	0.613729	0	1.2004e-11	2.57123e-07	7.0611e-05	GTEx/v8/Skin_Sun_Exposed_Lower_leg	+	rs7910609 rs7901123
C10orf129	10	96953957	96988685	0.0112102	-0.0509777	0	1.2004e-11	3.58772e-12	4.29204e-12	GTEx/v8/Small_Intestine_Terminal_Ileum	-	rs7910609 rs7901123
1 pLI score : probability of being loss-of-function intolerant, from ExAC database (the higher the score is the more intolerant to loss-of-function mutations the gene is).
2 ncRVIS : non-coding residual variation intolerance score (the higher the score is the more intolerant to non-coding variation the gene is).
3 Number of SNPs mapped: number of SNPs mapped to gene based on positional mapping (after functional filtering if parameters are given).
4 eQTL direction : Consequential direction of mapped eQTL SNPs after aligning risk increasing alleles in GWAS and tested alleles in eQTL data source.
5 IndSigSNPs : rsID of the independent significant SNPs that are in LD with the mapped SNPs.

## Sheet: Supplementary Table S9
Supplementary Table S9. FUMA output of eQTL mapping for GWAS of flurbiprofen transformation rate.
Gene	ENSG ID	Database source of eQTLs	Tissue type	uniqID1	Tested allele	Risk increasing allele2	Aligned direction3	P-value of eQTL	FDR	eQTL Mapping Filter4
C10orf129	ENSG00000173124	GTEx/v8	Small_Intestine_Terminal_Ileum	10:96383524:A:G	G	NA	NA	6.99997e-16	4.29204e-12	0
C10orf129	ENSG00000173124	GTEx/v8	Small_Intestine_Terminal_Ileum	10:96388364:G:T	G	NA	NA	6.99997e-16	4.29204e-12	0
C10orf129	ENSG00000173124	GTEx/v8	Skin_Not_Sun_Exposed_Suprapubic	10:96388665:C:T	T	NA	NA	0.000100565	0.00505556	0
C10orf129	ENSG00000173124	GTEx/v8	Small_Intestine_Terminal_Ileum	10:96388665:C:T	T	NA	NA	3.53167e-11	4.29204e-12	0
C10orf129	ENSG00000173124	GTEx/v8	Skin_Not_Sun_Exposed_Suprapubic	10:96389223:A:G	G	NA	NA	0.000100565	0.00505556	0
C10orf129	ENSG00000173124	GTEx/v8	Small_Intestine_Terminal_Ileum	10:96389223:A:G	G	NA	NA	3.53167e-11	4.29204e-12	0
C10orf129	ENSG00000173124	GTEx/v8	Small_Intestine_Terminal_Ileum	10:96389784:A:G	A	NA	NA	6.99997e-16	4.29204e-12	0
C10orf129	ENSG00000173124	GTEx/v8	Skin_Not_Sun_Exposed_Suprapubic	10:96389786:C:T	T	NA	NA	0.000100565	0.00505556	0
C10orf129	ENSG00000173124	GTEx/v8	Small_Intestine_Terminal_Ileum	10:96389786:C:T	T	NA	NA	3.53167e-11	4.29204e-12	0
C10orf129	ENSG00000173124	GTEx/v8	Small_Intestine_Terminal_Ileum	10:96390079:A:G	A	NA	NA	6.99997e-16	4.29204e-12	0
C10orf129	ENSG00000173124	GTEx/v8	Small_Intestine_Terminal_Ileum	10:96392063:C:T	C	NA	NA	6.99997e-16	4.29204e-12	0
C10orf129	ENSG00000173124	GTEx/v8	Skin_Not_Sun_Exposed_Suprapubic	10:96392186:G:T	T	NA	NA	0.000100565	0.00505556	0
C10orf129	ENSG00000173124	GTEx/v8	Small_Intestine_Terminal_Ileum	10:96392186:G:T	T	NA	NA	3.53167e-11	4.29204e-12	0
C10orf129	ENSG00000173124	GTEx/v8	Small_Intestine_Terminal_Ileum	10:96393683:A:G	G	NA	NA	6.99997e-16	4.29204e-12	0
C10orf129	ENSG00000173124	GTEx/v8	Small_Intestine_Terminal_Ileum	10:96394254:C:T	T	NA	NA	6.99997e-16	4.29204e-12	0
C10orf129	ENSG00000173124	GTEx/v8	Small_Intestine_Terminal_Ileum	10:96397539:G:T	T	NA	NA	6.99997e-16	4.29204e-12	0
C10orf129	ENSG00000173124	GTEx/v8	Small_Intestine_Terminal_Ileum	10:96397876:C:T	T	NA	NA	6.99997e-16	4.29204e-12	0
C10orf129	ENSG00000173124	GTEx/v8	Small_Intestine_Terminal_Ileum	10:96400221:C:T	T	NA	NA	6.99997e-16	4.29204e-12	0
C10orf129	ENSG00000173124	GTEx/v8	Small_Intestine_Terminal_Ileum	10:96406092:A:G	A	NA	NA	6.99997e-16	4.29204e-12	0
C10orf129	ENSG00000173124	GTEx/v8	Skin_Not_Sun_Exposed_Suprapubic	10:96406166:A:G	A	NA	NA	0.000100565	0.00505556	0
C10orf129	ENSG00000173124	GTEx/v8	Small_Intestine_Terminal_Ileum	10:96406166:A:G	A	NA	NA	3.53167e-11	4.29204e-12	0
C10orf129	ENSG00000173124	GTEx/v8	Small_Intestine_Terminal_Ileum	10:96411252:G:T	T	NA	NA	6.99997e-16	4.29204e-12	0
C10orf129	ENSG00000173124	GTEx/v8	Small_Intestine_Terminal_Ileum	10:96414633:C:T	T	NA	NA	6.99997e-16	4.29204e-12	0
C10orf129	ENSG00000173124	GTEx/v8	Small_Intestine_Terminal_Ileum	10:96419165:A:C	C	NA	NA	6.99997e-16	4.29204e-12	0
C10orf129	ENSG00000173124	GTEx/v8	Small_Intestine_Terminal_Ileum	10:96424148:G:T	T	NA	NA	6.99997e-16	4.29204e-12	0
C10orf129	ENSG00000173124	GTEx/v8	Small_Intestine_Terminal_Ileum	10:96424439:A:G	G	NA	NA	6.99997e-16	4.29204e-12	0
C10orf129	ENSG00000173124	GTEx/v8	Small_Intestine_Terminal_Ileum	10:96427354:C:T	C	NA	NA	6.99997e-16	4.29204e-12	0
C10orf129	ENSG00000173124	GTEx/v8	Small_Intestine_Terminal_Ileum	10:96429130:A:G	G	NA	NA	1.18626e-15	4.29204e-12	0
C10orf129	ENSG00000173124	GTEx/v8	Small_Intestine_Terminal_Ileum	10:96436439:A:G	G	NA	NA	6.99997e-16	4.29204e-12	0
C10orf129	ENSG00000173124	GTEx/v8	Small_Intestine_Terminal_Ileum	10:96441082:C:T	C	NA	NA	6.99997e-16	4.29204e-12	0
C10orf129	ENSG00000173124	GTEx/v8	Small_Intestine_Terminal_Ileum	10:96441927:C:G	C	NA	NA	6.99997e-16	4.29204e-12	0
C10orf129	ENSG00000173124	GTEx/v8	Small_Intestine_Terminal_Ileum	10:96441949:A:G	A	NA	NA	6.99997e-16	4.29204e-12	0
C10orf129	ENSG00000173124	GTEx/v8	Small_Intestine_Terminal_Ileum	10:96449450:A:C	C	NA	NA	6.99997e-16	4.29204e-12	0
C10orf129	ENSG00000173124	GTEx/v8	Small_Intestine_Terminal_Ileum	10:96450169:G:T	T	NA	NA	6.99997e-16	4.29204e-12	0
C10orf129	ENSG00000173124	GTEx/v8	Small_Intestine_Terminal_Ileum	10:96451060:A:C	A	NA	NA	6.99997e-16	4.29204e-12	0
C10orf129	ENSG00000173124	GTEx/v8	Small_Intestine_Terminal_Ileum	10:96452024:A:C	A	NA	NA	6.99997e-16	4.29204e-12	0
C10orf129	ENSG00000173124	GTEx/v8	Small_Intestine_Terminal_Ileum	10:96452818:C:T	T	NA	NA	6.99997e-16	4.29204e-12	0
C10orf129	ENSG00000173124	GTEx/v8	Small_Intestine_Terminal_Ileum	10:96455800:C:T	C	NA	NA	6.99997e-16	4.29204e-12	0
C10orf129	ENSG00000173124	GTEx/v8	Small_Intestine_Terminal_Ileum	10:96455809:G:T	T	NA	NA	6.99997e-16	4.29204e-12	0
C10orf129	ENSG00000173124	GTEx/v8	Small_Intestine_Terminal_Ileum	10:96456121:A:C	A	NA	NA	6.99997e-16	4.29204e-12	0
C10orf129	ENSG00000173124	GTEx/v8	Small_Intestine_Terminal_Ileum	10:96456685:A:G	G	A	-	5.05112e-12	4.29204e-12	0
C10orf129	ENSG00000173124	GTEx/v8	Small_Intestine_Terminal_Ileum	10:96457019:G:T	G	NA	NA	6.99997e-16	4.29204e-12	0
C10orf129	ENSG00000173124	GTEx/v8	Small_Intestine_Terminal_Ileum	10:96457208:C:T	T	NA	NA	1.32635e-15	4.29204e-12	0
C10orf129	ENSG00000173124	GTEx/v8	Small_Intestine_Terminal_Ileum	10:96460278:A:G	A	NA	NA	6.99997e-16	4.29204e-12	0
C10orf129	ENSG00000173124	GTEx/v8	Small_Intestine_Terminal_Ileum	10:96460294:A:G	A	NA	NA	6.99997e-16	4.29204e-12	0
C10orf129	ENSG00000173124	GTEx/v8	Small_Intestine_Terminal_Ileum	10:96462251:C:G	C	NA	NA	6.99997e-16	4.29204e-12	0
C10orf129	ENSG00000173124	GTEx/v8	Small_Intestine_Terminal_Ileum	10:96462701:A:G	G	NA	NA	6.99997e-16	4.29204e-12	0
C10orf129	ENSG00000173124	GTEx/v8	Small_Intestine_Terminal_Ileum	10:96464730:A:G	A	G	-	5.05112e-12	4.29204e-12	0
C10orf129	ENSG00000173124	GTEx/v8	Small_Intestine_Terminal_Ileum	10:96468755:C:T	C	NA	NA	6.99997e-16	4.29204e-12	0
C10orf129	ENSG00000173124	GTEx/v8	Small_Intestine_Terminal_Ileum	10:96475624:G:T	T	NA	NA	6.99997e-16	4.29204e-12	0
C10orf129	ENSG00000173124	GTEx/v8	Small_Intestine_Terminal_Ileum	10:96476102:C:G	G	NA	NA	6.99997e-16	4.29204e-12	0
C10orf129	ENSG00000173124	GTEx/v8	Small_Intestine_Terminal_Ileum	10:96476786:A:G	A	NA	NA	6.99997e-16	4.29204e-12	0
C10orf129	ENSG00000173124	GTEx/v8	Small_Intestine_Terminal_Ileum	10:96482852:A:G	G	NA	NA	6.99997e-16	4.29204e-12	0
C10orf129	ENSG00000173124	GTEx/v8	Small_Intestine_Terminal_Ileum	10:96483008:C:G	C	NA	NA	6.99997e-16	4.29204e-12	0
C10orf129	ENSG00000173124	GTEx/v8	Small_Intestine_Terminal_Ileum	10:96492543:A:G	A	G	-	5.05112e-12	4.29204e-12	0
C10orf129	ENSG00000173124	GTEx/v8	Small_Intestine_Terminal_Ileum	10:96493332:C:T	T	NA	NA	6.99997e-16	4.29204e-12	0
C10orf129	ENSG00000173124	GTEx/v8	Small_Intestine_Terminal_Ileum	10:96493750:A:G	A	NA	NA	6.99997e-16	4.29204e-12	0
C10orf129	ENSG00000173124	GTEx/v8	Small_Intestine_Terminal_Ileum	10:96494912:C:T	T	NA	NA	6.99997e-16	4.29204e-12	0
C10orf129	ENSG00000173124	GTEx/v8	Small_Intestine_Terminal_Ileum	10:96495266:A:G	A	NA	NA	1.59231e-16	4.29204e-12	0
C10orf129	ENSG00000173124	GTEx/v8	Small_Intestine_Terminal_Ileum	10:96498144:A:G	G	NA	NA	6.99997e-16	4.29204e-12	0
C10orf129	ENSG00000173124	GTEx/v8	Small_Intestine_Terminal_Ileum	10:96498813:C:T	C	NA	NA	6.99997e-16	4.29204e-12	0
C10orf129	ENSG00000173124	GTEx/v8	Small_Intestine_Terminal_Ileum	10:96499512:A:T	T	A	-	3.58772e-12	4.29204e-12	0
C10orf129	ENSG00000173124	GTEx/v8	Small_Intestine_Terminal_Ileum	10:96499555:G:T	G	T	-	3.32212e-12	4.29204e-12	0
C10orf129	ENSG00000173124	GTEx/v8	Small_Intestine_Terminal_Ileum	10:96499710:A:C	A	NA	NA	6.99997e-16	4.29204e-12	0
C10orf129	ENSG00000173124	GTEx/v8	Small_Intestine_Terminal_Ileum	10:96499813:G:T	G	NA	NA	6.99997e-16	4.29204e-12	0
C10orf129	ENSG00000173124	GTEx/v8	Small_Intestine_Terminal_Ileum	10:96499924:C:T	C	T	-	3.32212e-12	4.29204e-12	0
C10orf129	ENSG00000173124	GTEx/v8	Small_Intestine_Terminal_Ileum	10:96500010:A:T	A	T	-	3.32212e-12	4.29204e-12	0
C10orf129	ENSG00000173124	GTEx/v8	Small_Intestine_Terminal_Ileum	10:96500563:C:T	C	NA	NA	6.99997e-16	4.29204e-12	0
C10orf129	ENSG00000173124	GTEx/v8	Small_Intestine_Terminal_Ileum	10:96501004:C:T	C	T	-	3.32212e-12	4.29204e-12	0
C10orf129	ENSG00000173124	GTEx/v8	Small_Intestine_Terminal_Ileum	10:96501069:A:T	T	A	-	4.73957e-14	4.29204e-12	0
C10orf129	ENSG00000173124	GTEx/v8	Small_Intestine_Terminal_Ileum	10:96501175:A:T	A	T	-	4.73957e-14	4.29204e-12	0
C10orf129	ENSG00000173124	GTEx/v8	Small_Intestine_Terminal_Ileum	10:96501708:A:G	A	NA	NA	6.99997e-16	4.29204e-12	0
C10orf129	ENSG00000173124	GTEx/v8	Small_Intestine_Terminal_Ileum	10:96502658:A:G	A	NA	NA	6.99997e-16	4.29204e-12	0
C10orf129	ENSG00000173124	GTEx/v8	Small_Intestine_Terminal_Ileum	10:96503017:C:T	C	T	-	3.32212e-12	4.29204e-12	0
C10orf129	ENSG00000173124	GTEx/v8	Small_Intestine_Terminal_Ileum	10:96504395:A:G	A	NA	NA	6.99997e-16	4.29204e-12	0
C10orf129	ENSG00000173124	GTEx/v8	Small_Intestine_Terminal_Ileum	10:96505880:C:G	G	C	-	3.58772e-12	4.29204e-12	1
C10orf129	ENSG00000173124	GTEx/v8	Small_Intestine_Terminal_Ileum	10:96507575:C:T	T	NA	NA	6.99997e-16	4.29204e-12	0
C10orf129	ENSG00000173124	GTEx/v8	Small_Intestine_Terminal_Ileum	10:96507589:A:G	G	A	-	6.29432e-12	4.29204e-12	0
C10orf129	ENSG00000173124	GTEx/v8	Small_Intestine_Terminal_Ileum	10:96508011:C:T	C	T	-	5.05112e-12	4.29204e-12	0
C10orf129	ENSG00000173124	GTEx/v8	Small_Intestine_Terminal_Ileum	10:96508039:A:C	C	A	-	1.1874e-13	4.29204e-12	0
C10orf129	ENSG00000173124	GTEx/v8	Small_Intestine_Terminal_Ileum	10:96508789:T:TA	T	TA	-	1.1874e-13	4.29204e-12	0
C10orf129	ENSG00000173124	GTEx/v8	Small_Intestine_Terminal_Ileum	10:96509914:T:TC	T	TC	-	1.63146e-13	4.29204e-12	0
C10orf129	ENSG00000173124	GTEx/v8	Small_Intestine_Terminal_Ileum	10:96510711:C:CT	C	CT	-	1.63146e-13	4.29204e-12	0
C10orf129	ENSG00000173124	GTEx/v8	Small_Intestine_Terminal_Ileum	10:96511724:A:G	G	A	-	5.05112e-12	4.29204e-12	0
C10orf129	ENSG00000173124	GTEx/v8	Small_Intestine_Terminal_Ileum	10:96512547:C:G	G	C	-	1.1874e-13	4.29204e-12	0
C10orf129	ENSG00000173124	GTEx/v8	Small_Intestine_Terminal_Ileum	10:96513106:A:G	A	G	-	5.05112e-12	4.29204e-12	0
C10orf129	ENSG00000173124	GTEx/v8	Small_Intestine_Terminal_Ileum	10:96514016:A:G	G	NA	NA	6.99997e-16	4.29204e-12	0
C10orf129	ENSG00000173124	GTEx/v8	Small_Intestine_Terminal_Ileum	10:96514363:A:T	T	A	-	1.63146e-13	4.29204e-12	0
C10orf129	ENSG00000173124	GTEx/v8	Small_Intestine_Terminal_Ileum	10:96514609:T:TC	T	TC	-	1.63146e-13	4.29204e-12	0
C10orf129	ENSG00000173124	GTEx/v8	Small_Intestine_Terminal_Ileum	10:96514778:A:C	C	A	-	5.05112e-12	4.29204e-12	0
C10orf129	ENSG00000173124	GTEx/v8	Small_Intestine_Terminal_Ileum	10:96515341:A:G	A	G	-	1.63146e-13	4.29204e-12	0
C10orf129	ENSG00000173124	GTEx/v8	Small_Intestine_Terminal_Ileum	10:96515342:C:T	C	NA	NA	6.99997e-16	4.29204e-12	0
C10orf129	ENSG00000173124	GTEx/v8	Small_Intestine_Terminal_Ileum	10:96516575:C:T	C	T	-	5.05112e-12	4.29204e-12	0
C10orf129	ENSG00000173124	GTEx/v8	Small_Intestine_Terminal_Ileum	10:96516699:G:T	G	NA	NA	6.99997e-16	4.29204e-12	0
C10orf129	ENSG00000173124	GTEx/v8	Small_Intestine_Terminal_Ileum	10:96517626:A:C	A	NA	NA	6.99997e-16	4.29204e-12	0
C10orf129	ENSG00000173124	GTEx/v8	Small_Intestine_Terminal_Ileum	10:96518705:C:T	T	C	-	5.05112e-12	4.29204e-12	0
C10orf129	ENSG00000173124	GTEx/v8	Small_Intestine_Terminal_Ileum	10:96518844:A:G	G	A	-	5.05112e-12	4.29204e-12	0
C10orf129	ENSG00000173124	GTEx/v8	Small_Intestine_Terminal_Ileum	10:96519132:C:T	T	NA	NA	6.99997e-16	4.29204e-12	0
C10orf129	ENSG00000173124	GTEx/v8	Small_Intestine_Terminal_Ileum	10:96519134:G:T	T	NA	NA	6.99997e-16	4.29204e-12	0
C10orf129	ENSG00000173124	GTEx/v8	Small_Intestine_Terminal_Ileum	10:96519244:G:T	G	NA	NA	6.99997e-16	4.29204e-12	0
C10orf129	ENSG00000173124	GTEx/v8	Small_Intestine_Terminal_Ileum	10:96519691:A:G	A	NA	NA	6.99997e-16	4.29204e-12	0
C10orf129	ENSG00000173124	GTEx/v8	Small_Intestine_Terminal_Ileum	10:96519743:C:T	C	NA	NA	6.99997e-16	4.29204e-12	0
C10orf129	ENSG00000173124	GTEx/v8	Small_Intestine_Terminal_Ileum	10:96521045:C:T	T	C	-	5.05112e-12	4.29204e-12	0
C10orf129	ENSG00000173124	GTEx/v8	Small_Intestine_Terminal_Ileum	10:96521574:G:T	G	T	-	5.48657e-14	4.29204e-12	0
C10orf129	ENSG00000173124	GTEx/v8	Small_Intestine_Terminal_Ileum	10:96522561:C:T	T	T	-	5.05112e-12	4.29204e-12	0
C10orf129	ENSG00000173124	GTEx/v8	Small_Intestine_Terminal_Ileum	10:96523402:A:G	A	G	-	6.29432e-12	4.29204e-12	0
C10orf129	ENSG00000173124	GTEx/v8	Small_Intestine_Terminal_Ileum	10:96524395:C:T	T	C	-	4.01723e-08	4.29204e-12	0
C10orf129	ENSG00000173124	GTEx/v8	Small_Intestine_Terminal_Ileum	10:96525300:C:G	C	G	-	5.05112e-12	4.29204e-12	0
C10orf129	ENSG00000173124	GTEx/v8	Small_Intestine_Terminal_Ileum	10:96526531:A:C	C	A	-	5.05112e-12	4.29204e-12	0
C10orf129	ENSG00000173124	GTEx/v8	Small_Intestine_Terminal_Ileum	10:96527384:C:G	C	G	-	5.05112e-12	4.29204e-12	0
C10orf129	ENSG00000173124	GTEx/v8	Small_Intestine_Terminal_Ileum	10:96528430:C:T	C	T	-	5.05112e-12	4.29204e-12	0
C10orf129	ENSG00000173124	GTEx/v8	Small_Intestine_Terminal_Ileum	10:96529544:C:T	C	T	-	5.05112e-12	4.29204e-12	0
C10orf129	ENSG00000173124	GTEx/v8	Small_Intestine_Terminal_Ileum	10:96530260:C:T	C	T	-	3.58772e-12	4.29204e-12	0
C10orf129	ENSG00000173124	GTEx/v8	Small_Intestine_Terminal_Ileum	10:96530497:A:G	G	NA	NA	6.99997e-16	4.29204e-12	0
C10orf129	ENSG00000173124	GTEx/v8	Small_Intestine_Terminal_Ileum	10:96531260:G:T	G	T	-	5.05112e-12	4.29204e-12	0
C10orf129	ENSG00000173124	GTEx/v8	Small_Intestine_Terminal_Ileum	10:96531369:G:T	G	T	-	1.63146e-13	4.29204e-12	0
C10orf129	ENSG00000173124	GTEx/v8	Small_Intestine_Terminal_Ileum	10:96531598:C:T	T	C	-	1.63146e-13	4.29204e-12	0
C10orf129	ENSG00000173124	GTEx/v8	Small_Intestine_Terminal_Ileum	10:96532073:C:T	C	NA	NA	6.99997e-16	4.29204e-12	0
C10orf129	ENSG00000173124	GTEx/v8	Small_Intestine_Terminal_Ileum	10:96532930:A:G	A	G	-	5.05112e-12	4.29204e-12	0
C10orf129	ENSG00000173124	GTEx/v8	Small_Intestine_Terminal_Ileum	10:96533173:C:T	T	NA	NA	6.99997e-16	4.29204e-12	0
C10orf129	ENSG00000173124	GTEx/v8	Small_Intestine_Terminal_Ileum	10:96533587:C:T	C	T	-	1.1874e-13	4.29204e-12	0
C10orf129	ENSG00000173124	GTEx/v8	Small_Intestine_Terminal_Ileum	10:96533767:A:G	G	A	-	5.05112e-12	4.29204e-12	0
C10orf129	ENSG00000173124	GTEx/v8	Small_Intestine_Terminal_Ileum	10:96534043:A:T	A	T	-	1.63146e-13	4.29204e-12	0
C10orf129	ENSG00000173124	GTEx/v8	Small_Intestine_Terminal_Ileum	10:96534234:A:G	G	NA	NA	6.99997e-16	4.29204e-12	0
C10orf129	ENSG00000173124	GTEx/v8	Small_Intestine_Terminal_Ileum	10:96534475:G:T	G	T	-	1.63146e-13	4.29204e-12	0
C10orf129	ENSG00000173124	GTEx/v8	Small_Intestine_Terminal_Ileum	10:96535628:C:T	C	T	-	1.1874e-13	4.29204e-12	0
C10orf129	ENSG00000173124	GTEx/v8	Small_Intestine_Terminal_Ileum	10:96539144:A:G	G	A	-	1.63146e-13	4.29204e-12	0
C10orf129	ENSG00000173124	GTEx/v8	Small_Intestine_Terminal_Ileum	10:96539980:C:CTT	C	NA	NA	6.99997e-16	4.29204e-12	0
C10orf129	ENSG00000173124	GTEx/v8	Small_Intestine_Terminal_Ileum	10:96540889:A:G	A	G	-	5.48657e-14	4.29204e-12	0
C10orf129	ENSG00000173124	GTEx/v8	Small_Intestine_Terminal_Ileum	10:96541373:A:G	G	A	-	5.05112e-12	4.29204e-12	0
C10orf129	ENSG00000173124	GTEx/v8	Small_Intestine_Terminal_Ileum	10:96542689:A:G	G	A	-	5.05112e-12	4.29204e-12	0
C10orf129	ENSG00000173124	GTEx/v8	Small_Intestine_Terminal_Ileum	10:96543753:C:G	G	NA	NA	6.99997e-16	4.29204e-12	0
C10orf129	ENSG00000173124	GTEx/v8	Small_Intestine_Terminal_Ileum	10:96544815:C:T	C	NA	NA	5.48657e-14	4.29204e-12	0
C10orf129	ENSG00000173124	GTEx/v8	Small_Intestine_Terminal_Ileum	10:96544980:C:T	T	NA	NA	5.05112e-12	4.29204e-12	0
C10orf129	ENSG00000173124	GTEx/v8	Small_Intestine_Terminal_Ileum	10:96545475:C:T	T	NA	NA	6.99997e-16	4.29204e-12	0
C10orf129	ENSG00000173124	GTEx/v8	Small_Intestine_Terminal_Ileum	10:96545632:C:T	T	NA	NA	6.99997e-16	4.29204e-12	0
C10orf129	ENSG00000173124	GTEx/v8	Small_Intestine_Terminal_Ileum	10:96546020:A:T	A	NA	NA	6.99997e-16	4.29204e-12	0
C10orf129	ENSG00000173124	GTEx/v8	Small_Intestine_Terminal_Ileum	10:96546246:G:T	T	NA	NA	6.99997e-16	4.29204e-12	0
C10orf129	ENSG00000173124	GTEx/v8	Small_Intestine_Terminal_Ileum	10:96546697:A:C	C	NA	NA	1.02484e-15	4.29204e-12	0
C10orf129	ENSG00000173124	GTEx/v8	Small_Intestine_Terminal_Ileum	10:96547356:A:T	A	T	-	1.63146e-13	4.29204e-12	0
C10orf129	ENSG00000173124	GTEx/v8	Small_Intestine_Terminal_Ileum	10:96547736:A:T	A	NA	NA	6.99997e-16	4.29204e-12	0
C10orf129	ENSG00000173124	GTEx/v8	Small_Intestine_Terminal_Ileum	10:96548490:C:T	T	C	-	5.05112e-12	4.29204e-12	0
C10orf129	ENSG00000173124	GTEx/v8	Small_Intestine_Terminal_Ileum	10:96548877:G:GT	GT	NA	NA	8.52036e-15	4.29204e-12	0
C10orf129	ENSG00000173124	GTEx/v8	Small_Intestine_Terminal_Ileum	10:96549486:C:T	T	C	-	1.63146e-13	4.29204e-12	0
C10orf129	ENSG00000173124	GTEx/v8	Small_Intestine_Terminal_Ileum	10:96549859:A:T	T	A	-	1.63146e-13	4.29204e-12	0
C10orf129	ENSG00000173124	GTEx/v8	Small_Intestine_Terminal_Ileum	10:96549881:C:CT	C	CT	-	5.48657e-14	4.29204e-12	0
C10orf129	ENSG00000173124	GTEx/v8	Small_Intestine_Terminal_Ileum	10:96550077:A:T	T	A	-	5.48657e-14	4.29204e-12	0
C10orf129	ENSG00000173124	GTEx/v8	Small_Intestine_Terminal_Ileum	10:96550919:A:T	A	NA	NA	6.99997e-16	4.29204e-12	0
C10orf129	ENSG00000173124	GTEx/v8	Small_Intestine_Terminal_Ileum	10:96551090:A:G	G	A	-	1.1874e-13	4.29204e-12	0
C10orf129	ENSG00000173124	GTEx/v8	Small_Intestine_Terminal_Ileum	10:96551092:C:T	T	C	-	1.1874e-13	4.29204e-12	0
C10orf129	ENSG00000173124	GTEx/v8	Small_Intestine_Terminal_Ileum	10:96551216:C:G	C	NA	NA	6.99997e-16	4.29204e-12	0
C10orf129	ENSG00000173124	GTEx/v8	Small_Intestine_Terminal_Ileum	10:96551475:A:G	A	NA	NA	2.45218e-16	4.29204e-12	0
C10orf129	ENSG00000173124	GTEx/v8	Small_Intestine_Terminal_Ileum	10:96552187:C:T	T	NA	NA	6.99997e-16	4.29204e-12	0
C10orf129	ENSG00000173124	GTEx/v8	Small_Intestine_Terminal_Ileum	10:96552188:A:T	A	T	-	1.1874e-13	4.29204e-12	0
C10orf129	ENSG00000173124	GTEx/v8	Small_Intestine_Terminal_Ileum	10:96552327:A:G	G	A	-	1.63146e-13	4.29204e-12	0
C10orf129	ENSG00000173124	GTEx/v8	Small_Intestine_Terminal_Ileum	10:96553499:C:G	C	G	-	1.1874e-13	4.29204e-12	0
C10orf129	ENSG00000173124	GTEx/v8	Small_Intestine_Terminal_Ileum	10:96553520:A:G	A	G	-	5.48657e-14	4.29204e-12	0
C10orf129	ENSG00000173124	GTEx/v8	Small_Intestine_Terminal_Ileum	10:96553577:A:G	G	NA	NA	6.99997e-16	4.29204e-12	0
C10orf129	ENSG00000173124	GTEx/v8	Small_Intestine_Terminal_Ileum	10:96553689:G:T	G	T	-	1.63146e-13	4.29204e-12	0
C10orf129	ENSG00000173124	GTEx/v8	Small_Intestine_Terminal_Ileum	10:96553753:A:G	A	NA	NA	2.00628e-15	4.29204e-12	0
C10orf129	ENSG00000173124	GTEx/v8	Small_Intestine_Terminal_Ileum	10:96553758:G:T	G	T	-	1.1874e-13	4.29204e-12	0
C10orf129	ENSG00000173124	GTEx/v8	Small_Intestine_Terminal_Ileum	10:96553918:C:T	T	NA	NA	6.99997e-16	4.29204e-12	0
C10orf129	ENSG00000173124	GTEx/v8	Small_Intestine_Terminal_Ileum	10:96554049:C:G	G	C	-	5.05112e-12	4.29204e-12	0
C10orf129	ENSG00000173124	GTEx/v8	Small_Intestine_Terminal_Ileum	10:96554771:C:T	C	NA	NA	6.99997e-16	4.29204e-12	0
C10orf129	ENSG00000173124	GTEx/v8	Small_Intestine_Terminal_Ileum	10:96555316:G:T	G	T	-	5.9432e-14	4.29204e-12	0
C10orf129	ENSG00000173124	GTEx/v8	Small_Intestine_Terminal_Ileum	10:96555447:A:G	G	A	-	1.1874e-13	4.29204e-12	0
C10orf129	ENSG00000173124	GTEx/v8	Small_Intestine_Terminal_Ileum	10:96555605:G:GT	G	GT	-	1.63146e-13	4.29204e-12	0
C10orf129	ENSG00000173124	GTEx/v8	Small_Intestine_Terminal_Ileum	10:96556316:A:G	A	G	-	5.48657e-14	4.29204e-12	0
C10orf129	ENSG00000173124	GTEx/v8	Small_Intestine_Terminal_Ileum	10:96556671:A:T	A	T	-	1.1874e-13	4.29204e-12	0
C10orf129	ENSG00000173124	GTEx/v8	Small_Intestine_Terminal_Ileum	10:96557212:G:T	T	NA	NA	2.6617e-13	4.29204e-12	0
C10orf129	ENSG00000173124	GTEx/v8	Small_Intestine_Terminal_Ileum	10:96560487:C:T	C	T	-	5.05112e-12	4.29204e-12	0
C10orf129	ENSG00000173124	GTEx/v8	Small_Intestine_Terminal_Ileum	10:96560618:G:T	G	T	-	3.58772e-12	4.29204e-12	0
C10orf129	ENSG00000173124	GTEx/v8	Small_Intestine_Terminal_Ileum	10:96560695:A:G	G	A	-	5.48657e-14	4.29204e-12	0
C10orf129	ENSG00000173124	GTEx/v8	Small_Intestine_Terminal_Ileum	10:96560911:C:T	T	NA	NA	6.99997e-16	4.29204e-12	0
C10orf129	ENSG00000173124	GTEx/v8	Small_Intestine_Terminal_Ileum	10:96561988:A:G	A	NA	NA	6.99997e-16	4.29204e-12	0
C10orf129	ENSG00000173124	GTEx/v8	Small_Intestine_Terminal_Ileum	10:96562482:C:T	C	T	-	3.58772e-12	4.29204e-12	0
C10orf129	ENSG00000173124	GTEx/v8	Small_Intestine_Terminal_Ileum	10:96565151:A:C	C	NA	NA	5.05112e-12	4.29204e-12	0
C10orf129	ENSG00000173124	GTEx/v8	Small_Intestine_Terminal_Ileum	10:96566698:A:G	G	NA	NA	6.99997e-16	4.29204e-12	0
C10orf129	ENSG00000173124	GTEx/v8	Small_Intestine_Terminal_Ileum	10:96566779:G:T	G	NA	NA	6.99997e-16	4.29204e-12	0
C10orf129	ENSG00000173124	GTEx/v8	Small_Intestine_Terminal_Ileum	10:96568033:T:TA	T	TA	-	5.05112e-12	4.29204e-12	0
C10orf129	ENSG00000173124	GTEx/v8	Small_Intestine_Terminal_Ileum	10:96569827:C:T	T	NA	NA	6.99997e-16	4.29204e-12	0
C10orf129	ENSG00000173124	GTEx/v8	Small_Intestine_Terminal_Ileum	10:96570276:C:CTT	CTT	NA	NA	4.77575e-16	4.29204e-12	0
C10orf129	ENSG00000173124	GTEx/v8	Small_Intestine_Terminal_Ileum	10:96570501:A:T	T	NA	NA	6.99997e-16	4.29204e-12	0
C10orf129	ENSG00000173124	GTEx/v8	Small_Intestine_Terminal_Ileum	10:96570509:G:T	T	NA	NA	6.99997e-16	4.29204e-12	0
C10orf129	ENSG00000173124	GTEx/v8	Small_Intestine_Terminal_Ileum	10:96571199:A:C	C	A	-	5.98195e-13	4.29204e-12	0
C10orf129	ENSG00000173124	GTEx/v8	Small_Intestine_Terminal_Ileum	10:96573396:C:G	G	NA	NA	6.99997e-16	4.29204e-12	0
C10orf129	ENSG00000173124	GTEx/v8	Small_Intestine_Terminal_Ileum	10:96574699:C:T	T	NA	NA	2.45218e-16	4.29204e-12	0
C10orf129	ENSG00000173124	GTEx/v8	Small_Intestine_Terminal_Ileum	10:96575280:A:G	G	A	-	5.05112e-12	4.29204e-12	0
C10orf129	ENSG00000173124	GTEx/v8	Small_Intestine_Terminal_Ileum	10:96576110:C:T	C	NA	NA	6.99997e-16	4.29204e-12	0
C10orf129	ENSG00000173124	GTEx/v8	Small_Intestine_Terminal_Ileum	10:96576190:A:C	C	NA	NA	6.99997e-16	4.29204e-12	0
C10orf129	ENSG00000173124	GTEx/v8	Small_Intestine_Terminal_Ileum	10:96580064:A:T	T	NA	NA	6.99997e-16	4.29204e-12	0
C10orf129	ENSG00000173124	GTEx/v8	Small_Intestine_Terminal_Ileum	10:96580140:G:T	G	NA	NA	6.99997e-16	4.29204e-12	0
C10orf129	ENSG00000173124	GTEx/v8	Small_Intestine_Terminal_Ileum	10:96582914:A:G	A	NA	NA	6.99997e-16	4.29204e-12	0
C10orf129	ENSG00000173124	GTEx/v8	Small_Intestine_Terminal_Ileum	10:96588811:C:T	T	NA	NA	6.99997e-16	4.29204e-12	0
C10orf129	ENSG00000173124	GTEx/v8	Small_Intestine_Terminal_Ileum	10:96589138:C:G	G	NA	NA	6.99997e-16	4.29204e-12	0
C10orf129	ENSG00000173124	GTEx/v8	Small_Intestine_Terminal_Ileum	10:96590970:C:CT	CT	C	-	5.05112e-12	4.29204e-12	0
C10orf129	ENSG00000173124	GTEx/v8	Small_Intestine_Terminal_Ileum	10:96594700:C:T	T	NA	NA	6.99997e-16	4.29204e-12	0
C10orf129	ENSG00000173124	GTEx/v8	Small_Intestine_Terminal_Ileum	10:96596151:G:GT	GT	NA	NA	1.18626e-15	4.29204e-12	0
C10orf129	ENSG00000173124	GTEx/v8	Small_Intestine_Terminal_Ileum	10:96596436:A:G	A	NA	NA	6.99997e-16	4.29204e-12	0
C10orf129	ENSG00000173124	GTEx/v8	Small_Intestine_Terminal_Ileum	10:96596483:C:T	T	C	-	5.05112e-12	4.29204e-12	0
C10orf129	ENSG00000173124	GTEx/v8	Small_Intestine_Terminal_Ileum	10:96596641:C:G	G	NA	NA	6.99997e-16	4.29204e-12	0
C10orf129	ENSG00000173124	GTEx/v8	Small_Intestine_Terminal_Ileum	10:96596695:G:GC	G	GC	-	1.63146e-13	4.29204e-12	0
C10orf129	ENSG00000173124	GTEx/v8	Small_Intestine_Terminal_Ileum	10:96596750:C:G	G	C	-	5.05112e-12	4.29204e-12	0
C10orf129	ENSG00000173124	GTEx/v8	Small_Intestine_Terminal_Ileum	10:96598316:C:T	T	NA	NA	6.99997e-16	4.29204e-12	0
C10orf129	ENSG00000173124	GTEx/v8	Small_Intestine_Terminal_Ileum	10:96598815:A:G	G	A	-	5.05112e-12	4.29204e-12	0
C10orf129	ENSG00000173124	GTEx/v8	Small_Intestine_Terminal_Ileum	10:96599761:A:T	T	A	-	6.29432e-12	4.29204e-12	0
C10orf129	ENSG00000173124	GTEx/v8	Small_Intestine_Terminal_Ileum	10:96600123:A:G	A	NA	NA	6.99997e-16	4.29204e-12	0
C10orf129	ENSG00000173124	GTEx/v8	Small_Intestine_Terminal_Ileum	10:96601144:A:G	A	NA	NA	6.99997e-16	4.29204e-12	0
C10orf129	ENSG00000173124	GTEx/v8	Small_Intestine_Terminal_Ileum	10:96601761:C:T	T	C	-	5.05112e-12	4.29204e-12	0
C10orf129	ENSG00000173124	GTEx/v8	Small_Intestine_Terminal_Ileum	10:96602623:A:G	G	NA	NA	6.99997e-16	4.29204e-12	0
C10orf129	ENSG00000173124	GTEx/v8	Small_Intestine_Terminal_Ileum	10:96603091:A:T	A	NA	NA	6.99997e-16	4.29204e-12	0
C10orf129	ENSG00000173124	GTEx/v8	Small_Intestine_Terminal_Ileum	10:96603745:C:T	C	NA	NA	6.99997e-16	4.29204e-12	0
C10orf129	ENSG00000173124	GTEx/v8	Small_Intestine_Terminal_Ileum	10:96607676:C:G	G	NA	NA	6.99997e-16	4.29204e-12	0
C10orf129	ENSG00000173124	GTEx/v8	Small_Intestine_Terminal_Ileum	10:96608264:A:G	G	NA	NA	6.99997e-16	4.29204e-12	0
C10orf129	ENSG00000173124	GTEx/v8	Small_Intestine_Terminal_Ileum	10:96610082:A:T	T	A	-	1.63146e-13	4.29204e-12	0
C10orf129	ENSG00000173124	GTEx/v8	Small_Intestine_Terminal_Ileum	10:96610628:C:G	G	NA	NA	6.99997e-16	4.29204e-12	0
C10orf129	ENSG00000173124	GTEx/v8	Small_Intestine_Terminal_Ileum	10:96610631:C:T	C	NA	NA	6.99997e-16	4.29204e-12	0
C10orf129	ENSG00000173124	GTEx/v8	Small_Intestine_Terminal_Ileum	10:96611177:C:T	T	NA	NA	6.99997e-16	4.29204e-12	0
C10orf129	ENSG00000173124	GTEx/v8	Small_Intestine_Terminal_Ileum	10:96619002:A:G	A	NA	NA	5.48657e-14	4.29204e-12	0
C10orf129	ENSG00000173124	GTEx/v8	Small_Intestine_Terminal_Ileum	10:96619025:C:T	T	NA	NA	6.99997e-16	4.29204e-12	0
C10orf129	ENSG00000173124	GTEx/v8	Small_Intestine_Terminal_Ileum	10:96619086:G:T	T	G	-	1.63146e-13	4.29204e-12	0
C10orf129	ENSG00000173124	GTEx/v8	Small_Intestine_Terminal_Ileum	10:96620304:G:T	G	NA	NA	5.05112e-12	4.29204e-12	0
C10orf129	ENSG00000173124	GTEx/v8	Small_Intestine_Terminal_Ileum	10:96626220:A:G	G	NA	NA	4.89547e-14	4.29204e-12	0
C10orf129	ENSG00000173124	GTEx/v8	Small_Intestine_Terminal_Ileum	10:96626365:C:T	T	NA	NA	6.99997e-16	4.29204e-12	0
C10orf129	ENSG00000173124	GTEx/v8	Small_Intestine_Terminal_Ileum	10:96626682:C:T	T	NA	NA	6.99997e-16	4.29204e-12	0
C10orf129	ENSG00000173124	GTEx/v8	Small_Intestine_Terminal_Ileum	10:96630716:A:G	A	NA	NA	6.99997e-16	4.29204e-12	0
C10orf129	ENSG00000173124	GTEx/v8	Small_Intestine_Terminal_Ileum	10:96632871:C:T	T	C	-	1.63146e-13	4.29204e-12	0
C10orf129	ENSG00000173124	GTEx/v8	Small_Intestine_Terminal_Ileum	10:96633434:A:G	A	NA	NA	6.99997e-16	4.29204e-12	0
C10orf129	ENSG00000173124	GTEx/v8	Small_Intestine_Terminal_Ileum	10:96634735:C:T	T	NA	NA	6.99997e-16	4.29204e-12	0
C10orf129	ENSG00000173124	GTEx/v8	Small_Intestine_Terminal_Ileum	10:96635396:C:T	C	T	-	6.99997e-16	4.29204e-12	0
C10orf129	ENSG00000173124	GTEx/v8	Small_Intestine_Terminal_Ileum	10:96638446:C:T	C	T	-	6.99997e-16	4.29204e-12	0
C10orf129	ENSG00000173124	GTEx/v8	Small_Intestine_Terminal_Ileum	10:96638896:A:G	A	G	-	1.59231e-16	4.29204e-12	0
C10orf129	ENSG00000173124	GTEx/v8	Small_Intestine_Terminal_Ileum	10:96639896:A:G	G	A	-	1.59231e-16	4.29204e-12	0
C10orf129	ENSG00000173124	GTEx/v8	Small_Intestine_Terminal_Ileum	10:96641794:A:C	C	NA	NA	6.99997e-16	4.29204e-12	0
C10orf129	ENSG00000173124	GTEx/v8	Small_Intestine_Terminal_Ileum	10:96642431:C:G	G	NA	NA	6.99997e-16	4.29204e-12	0
C10orf129	ENSG00000173124	GTEx/v8	Small_Intestine_Terminal_Ileum	10:96643896:A:T	A	T	-	1.59231e-16	4.29204e-12	0
C10orf129	ENSG00000173124	GTEx/v8	Small_Intestine_Terminal_Ileum	10:96645428:C:T	C	NA	NA	6.99997e-16	4.29204e-12	0
C10orf129	ENSG00000173124	GTEx/v8	Small_Intestine_Terminal_Ileum	10:96649690:C:T	T	NA	NA	6.99997e-16	4.29204e-12	0
C10orf129	ENSG00000173124	GTEx/v8	Small_Intestine_Terminal_Ileum	10:96650048:C:T	T	NA	NA	6.99997e-16	4.29204e-12	0
C10orf129	ENSG00000173124	GTEx/v8	Small_Intestine_Terminal_Ileum	10:96651789:A:G	G	NA	NA	1.59231e-16	4.29204e-12	0
C10orf129	ENSG00000173124	GTEx/v8	Small_Intestine_Terminal_Ileum	10:96652252:A:G	A	NA	NA	1.59231e-16	4.29204e-12	0
C10orf129	ENSG00000173124	GTEx/v8	Small_Intestine_Terminal_Ileum	10:96652882:G:T	G	T	-	1.59231e-16	4.29204e-12	0
C10orf129	ENSG00000173124	GTEx/v8	Small_Intestine_Terminal_Ileum	10:96652935:A:G	A	G	-	1.59231e-16	4.29204e-12	0
C10orf129	ENSG00000173124	GTEx/v8	Small_Intestine_Terminal_Ileum	10:96653067:C:G	G	NA	NA	6.99997e-16	4.29204e-12	0
C10orf129	ENSG00000173124	GTEx/v8	Small_Intestine_Terminal_Ileum	10:96653083:A:T	T	NA	NA	6.99997e-16	4.29204e-12	0
C10orf129	ENSG00000173124	GTEx/v8	Small_Intestine_Terminal_Ileum	10:96653255:A:C	C	NA	NA	6.99997e-16	4.29204e-12	0
C10orf129	ENSG00000173124	GTEx/v8	Small_Intestine_Terminal_Ileum	10:96653493:A:G	A	NA	NA	6.99997e-16	4.29204e-12	0
C10orf129	ENSG00000173124	GTEx/v8	Small_Intestine_Terminal_Ileum	10:96653616:C:G	C	NA	NA	6.99997e-16	4.29204e-12	0
C10orf129	ENSG00000173124	GTEx/v8	Small_Intestine_Terminal_Ileum	10:96653917:A:C	A	C	-	1.59231e-16	4.29204e-12	0
C10orf129	ENSG00000173124	GTEx/v8	Small_Intestine_Terminal_Ileum	10:96653919:C:G	G	C	-	1.63146e-13	4.29204e-12	0
C10orf129	ENSG00000173124	GTEx/v8	Small_Intestine_Terminal_Ileum	10:96654088:G:T	G	T	-	1.59231e-16	4.29204e-12	0
C10orf129	ENSG00000173124	GTEx/v8	Small_Intestine_Terminal_Ileum	10:96654477:A:G	G	A	-	1.59231e-16	4.29204e-12	0
C10orf129	ENSG00000173124	GTEx/v8	Small_Intestine_Terminal_Ileum	10:96655042:C:T	C	T	-	1.59231e-16	4.29204e-12	0
C10orf129	ENSG00000173124	GTEx/v8	Small_Intestine_Terminal_Ileum	10:96655208:G:T	G	NA	NA	6.99997e-16	4.29204e-12	0
C10orf129	ENSG00000173124	GTEx/v8	Small_Intestine_Terminal_Ileum	10:96655485:A:T	A	NA	NA	6.99997e-16	4.29204e-12	0
C10orf129	ENSG00000173124	GTEx/v8	Small_Intestine_Terminal_Ileum	10:96655923:A:T	A	T	-	1.59231e-16	4.29204e-12	0
C10orf129	ENSG00000173124	GTEx/v8	Small_Intestine_Terminal_Ileum	10:96657400:A:T	T	A	-	1.63146e-13	4.29204e-12	0
C10orf129	ENSG00000173124	GTEx/v8	Small_Intestine_Terminal_Ileum	10:96657484:C:T	C	NA	NA	6.99997e-16	4.29204e-12	0
C10orf129	ENSG00000173124	GTEx/v8	Small_Intestine_Terminal_Ileum	10:96658495:A:G	A	G	-	1.59231e-16	4.29204e-12	0
C10orf129	ENSG00000173124	GTEx/v8	Small_Intestine_Terminal_Ileum	10:96659607:A:G	A	NA	NA	6.99997e-16	4.29204e-12	0
C10orf129	ENSG00000173124	GTEx/v8	Small_Intestine_Terminal_Ileum	10:96660014:C:T	T	NA	NA	6.99997e-16	4.29204e-12	0
C10orf129	ENSG00000173124	GTEx/v8	Small_Intestine_Terminal_Ileum	10:96660168:A:G	G	A	-	1.63146e-13	4.29204e-12	0
C10orf129	ENSG00000173124	GTEx/v8	Small_Intestine_Terminal_Ileum	10:96660169:C:T	C	T	-	1.63146e-13	4.29204e-12	0
C10orf129	ENSG00000173124	GTEx/v8	Small_Intestine_Terminal_Ileum	10:96661210:A:C	C	NA	NA	6.99997e-16	4.29204e-12	0
C10orf129	ENSG00000173124	GTEx/v8	Small_Intestine_Terminal_Ileum	10:96663688:A:C	A	C	-	3.84237e-17	4.29204e-12	0
C10orf129	ENSG00000173124	GTEx/v8	Small_Intestine_Terminal_Ileum	10:96664668:A:G	G	A	-	3.84237e-17	4.29204e-12	0
C10orf129	ENSG00000173124	GTEx/v8	Small_Intestine_Terminal_Ileum	10:96665937:C:T	T	NA	NA	1.73781e-16	4.29204e-12	0
C10orf129	ENSG00000173124	GTEx/v8	Small_Intestine_Terminal_Ileum	10:96666317:C:T	T	C	-	3.84237e-17	4.29204e-12	0
C10orf129	ENSG00000173124	GTEx/v8	Small_Intestine_Terminal_Ileum	10:96668700:A:G	G	A	-	3.84237e-17	4.29204e-12	0
C10orf129	ENSG00000173124	GTEx/v8	Small_Intestine_Terminal_Ileum	10:96669255:A:C	C	A	-	3.84237e-17	4.29204e-12	0
C10orf129	ENSG00000173124	GTEx/v8	Small_Intestine_Terminal_Ileum	10:96670080:C:T	C	T	-	3.84237e-17	4.29204e-12	0
C10orf129	ENSG00000173124	GTEx/v8	Small_Intestine_Terminal_Ileum	10:96671063:A:C	A	NA	NA	1.73781e-16	4.29204e-12	0
C10orf129	ENSG00000173124	GTEx/v8	Small_Intestine_Terminal_Ileum	10:96671474:C:T	T	C	-	3.84237e-17	4.29204e-12	0
C10orf129	ENSG00000173124	GTEx/v8	Small_Intestine_Terminal_Ileum	10:96672194:A:G	G	A	-	4.74491e-14	4.29204e-12	0
C10orf129	ENSG00000173124	GTEx/v8	Small_Intestine_Terminal_Ileum	10:96672702:C:T	T	NA	NA	1.73781e-16	4.29204e-12	0
C10orf129	ENSG00000173124	GTEx/v8	Small_Intestine_Terminal_Ileum	10:96672756:C:T	C	T	-	3.84237e-17	4.29204e-12	0
C10orf129	ENSG00000173124	GTEx/v8	Small_Intestine_Terminal_Ileum	10:96672874:A:G	G	A	-	3.84237e-17	4.29204e-12	0
C10orf129	ENSG00000173124	GTEx/v8	Small_Intestine_Terminal_Ileum	10:96672979:C:G	G	C	-	3.84237e-17	4.29204e-12	0
C10orf129	ENSG00000173124	GTEx/v8	Small_Intestine_Terminal_Ileum	10:96674360:G:T	G	NA	NA	1.73781e-16	4.29204e-12	0
C10orf129	ENSG00000173124	GTEx/v8	Small_Intestine_Terminal_Ileum	10:96674678:G:T	T	G	-	3.84237e-17	4.29204e-12	0
C10orf129	ENSG00000173124	GTEx/v8	Small_Intestine_Terminal_Ileum	10:96675093:G:T	G	NA	NA	1.73781e-16	4.29204e-12	0
C10orf129	ENSG00000173124	GTEx/v8	Small_Intestine_Terminal_Ileum	10:96675470:A:T	A	NA	NA	1.73781e-16	4.29204e-12	0
C10orf129	ENSG00000173124	GTEx/v8	Small_Intestine_Terminal_Ileum	10:96675513:C:G	G	C	-	3.84237e-17	4.29204e-12	0
C10orf129	ENSG00000173124	GTEx/v8	Small_Intestine_Terminal_Ileum	10:96676190:C:G	C	NA	NA	1.73781e-16	4.29204e-12	0
C10orf129	ENSG00000173124	GTEx/v8	Small_Intestine_Terminal_Ileum	10:96678687:A:G	A	G	-	5.94014e-10	4.29204e-12	0
C10orf129	ENSG00000173124	GTEx/v8	Small_Intestine_Terminal_Ileum	10:96678696:C:T	C	T	-	3.84237e-17	4.29204e-12	0
C10orf129	ENSG00000173124	GTEx/v8	Small_Intestine_Terminal_Ileum	10:96679176:C:G	C	G	-	3.84237e-17	4.29204e-12	0
C10orf129	ENSG00000173124	GTEx/v8	Small_Intestine_Terminal_Ileum	10:96680701:A:T	A	T	-	3.84237e-17	4.29204e-12	0
C10orf129	ENSG00000173124	GTEx/v8	Small_Intestine_Terminal_Ileum	10:96680954:A:AG	A	NA	NA	1.73781e-16	4.29204e-12	0
C10orf129	ENSG00000173124	GTEx/v8	Small_Intestine_Terminal_Ileum	10:96681133:A:G	A	G	-	3.84237e-17	4.29204e-12	0
C10orf129	ENSG00000173124	GTEx/v8	Small_Intestine_Terminal_Ileum	10:96682129:C:G	C	G	-	3.84237e-17	4.29204e-12	0
C10orf129	ENSG00000173124	GTEx/v8	Small_Intestine_Terminal_Ileum	10:96683734:A:G	A	G	-	3.84237e-17	4.29204e-12	0
C10orf129	ENSG00000173124	GTEx/v8	Small_Intestine_Terminal_Ileum	10:96684066:A:ACT	A	NA	NA	1.73781e-16	4.29204e-12	0
C10orf129	ENSG00000173124	GTEx/v8	Small_Intestine_Terminal_Ileum	10:96684436:A:T	A	NA	NA	1.73781e-16	4.29204e-12	0
C10orf129	ENSG00000173124	GTEx/v8	Small_Intestine_Terminal_Ileum	10:96686366:C:T	C	T	-	1.73781e-16	4.29204e-12	0
C10orf129	ENSG00000173124	GTEx/v8	Small_Intestine_Terminal_Ileum	10:96689543:C:T	C	T	-	1.73781e-16	4.29204e-12	0
C10orf129	ENSG00000173124	GTEx/v8	Small_Intestine_Terminal_Ileum	10:96689887:A:C	A	C	-	1.73781e-16	4.29204e-12	0
C10orf129	ENSG00000173124	GTEx/v8	Small_Intestine_Terminal_Ileum	10:96691021:A:G	G	A	-	1.73781e-16	4.29204e-12	0
C10orf129	ENSG00000173124	GTEx/v8	Small_Intestine_Terminal_Ileum	10:96692627:A:G	G	A	-	1.73781e-16	4.29204e-12	0
C10orf129	ENSG00000173124	GTEx/v8	Skin_Not_Sun_Exposed_Suprapubic	10:96692779:A:C	A	C	-	0.000281989	0.00505556	0
C10orf129	ENSG00000173124	GTEx/v8	Small_Intestine_Terminal_Ileum	10:96692779:A:C	A	C	-	1.00783e-12	4.29204e-12	0
C10orf129	ENSG00000173124	GTEx/v8	Small_Intestine_Terminal_Ileum	10:96693563:A:G	A	G	-	3.84237e-17	4.29204e-12	0
C10orf129	ENSG00000173124	GTEx/v8	Small_Intestine_Terminal_Ileum	10:96694591:A:G	A	G	-	3.84237e-17	4.29204e-12	0
C10orf129	ENSG00000173124	GTEx/v8	Small_Intestine_Terminal_Ileum	10:96694861:A:G	A	G	-	1.73781e-16	4.29204e-12	0
C10orf129	ENSG00000173124	GTEx/v8	Small_Intestine_Terminal_Ileum	10:96696529:C:T	C	NA	NA	1.73781e-16	4.29204e-12	0
C10orf129	ENSG00000173124	GTEx/v8	Small_Intestine_Terminal_Ileum	10:96696555:C:G	G	C	-	3.84237e-17	4.29204e-12	0
C10orf129	ENSG00000173124	GTEx/v8	Small_Intestine_Terminal_Ileum	10:96696903:A:G	A	G	-	3.84237e-17	4.29204e-12	0
C10orf129	ENSG00000173124	GTEx/v8	Small_Intestine_Terminal_Ileum	10:96697459:A:G	A	G	-	1.73781e-16	4.29204e-12	0
C10orf129	ENSG00000173124	GTEx/v8	Small_Intestine_Terminal_Ileum	10:96698970:G:T	G	T	-	3.84237e-17	4.29204e-12	0
C10orf129	ENSG00000173124	GTEx/v8	Small_Intestine_Terminal_Ileum	10:96699010:C:CAG	CAG	C	-	3.84237e-17	4.29204e-12	0
C10orf129	ENSG00000173124	GTEx/v8	Small_Intestine_Terminal_Ileum	10:96699512:A:G	G	NA	NA	1.73781e-16	4.29204e-12	0
C10orf129	ENSG00000173124	GTEx/v8	Small_Intestine_Terminal_Ileum	10:96699682:C:T	T	NA	NA	1.73781e-16	4.29204e-12	0
C10orf129	ENSG00000173124	GTEx/v8	Small_Intestine_Terminal_Ileum	10:96699980:C:T	C	NA	NA	3.84237e-17	4.29204e-12	0
C10orf129	ENSG00000173124	GTEx/v8	Small_Intestine_Terminal_Ileum	10:96702363:C:T	C	T	-	1.73781e-16	4.29204e-12	0
C10orf129	ENSG00000173124	GTEx/v8	Small_Intestine_Terminal_Ileum	10:96703109:G:T	T	G	-	1.73781e-16	4.29204e-12	0
C10orf129	ENSG00000173124	GTEx/v8	Small_Intestine_Terminal_Ileum	10:96704918:A:G	G	NA	NA	1.73781e-16	4.29204e-12	0
C10orf129	ENSG00000173124	GTEx/v8	Small_Intestine_Terminal_Ileum	10:96705891:C:T	T	C	-	1.73781e-16	4.29204e-12	0
C10orf129	ENSG00000173124	GTEx/v8	Small_Intestine_Terminal_Ileum	10:96706316:C:T	T	C	-	1.73781e-16	4.29204e-12	0
C10orf129	ENSG00000173124	GTEx/v8	Small_Intestine_Terminal_Ileum	10:96709877:A:G	A	G	-	1.73781e-16	4.29204e-12	0
C10orf129	ENSG00000173124	GTEx/v8	Small_Intestine_Terminal_Ileum	10:96711706:C:G	C	G	-	3.84237e-17	4.29204e-12	0
C10orf129	ENSG00000173124	GTEx/v8	Small_Intestine_Terminal_Ileum	10:96711949:G:GTCTT	G	GTCTT	-	1.73781e-16	4.29204e-12	0
C10orf129	ENSG00000173124	GTEx/v8	Small_Intestine_Terminal_Ileum	10:96712978:C:T	C	T	-	3.84237e-17	4.29204e-12	0
C10orf129	ENSG00000173124	GTEx/v8	Small_Intestine_Terminal_Ileum	10:96713180:A:AATATATTATT	A	AATATATTATT	-	1.73781e-16	4.29204e-12	0
C10orf129	ENSG00000173124	GTEx/v8	Small_Intestine_Terminal_Ileum	10:96713372:C:T	T	C	-	3.84237e-17	4.29204e-12	0
C10orf129	ENSG00000173124	GTEx/v8	Small_Intestine_Terminal_Ileum	10:96713686:C:G	G	C	-	1.73781e-16	4.29204e-12	0
C10orf129	ENSG00000173124	GTEx/v8	Small_Intestine_Terminal_Ileum	10:96713995:A:G	G	A	-	3.84237e-17	4.29204e-12	0
C10orf129	ENSG00000173124	GTEx/v8	Small_Intestine_Terminal_Ileum	10:96714425:A:C	A	C	-	3.84237e-17	4.29204e-12	0
C10orf129	ENSG00000173124	GTEx/v8	Small_Intestine_Terminal_Ileum	10:96714647:T:TA	T	NA	NA	1.73781e-16	4.29204e-12	0
C10orf129	ENSG00000173124	GTEx/v8	Small_Intestine_Terminal_Ileum	10:96715585:G:T	T	NA	NA	1.73781e-16	4.29204e-12	0
C10orf129	ENSG00000173124	GTEx/v8	Small_Intestine_Terminal_Ileum	10:96717122:A:T	A	NA	NA	1.73781e-16	4.29204e-12	0
C10orf129	ENSG00000173124	GTEx/v8	Small_Intestine_Terminal_Ileum	10:96718609:C:G	C	G	-	1.73781e-16	4.29204e-12	0
C10orf129	ENSG00000173124	GTEx/v8	Small_Intestine_Terminal_Ileum	10:96718815:C:T	T	C	-	1.73781e-16	4.29204e-12	0
C10orf129	ENSG00000173124	GTEx/v8	Skin_Not_Sun_Exposed_Suprapubic	10:96719521:A:G	A	G	-	0.00018983	0.00505556	0
C10orf129	ENSG00000173124	GTEx/v8	Small_Intestine_Terminal_Ileum	10:96719521:A:G	A	G	-	5.65923e-14	4.29204e-12	0
C10orf129	ENSG00000173124	GTEx/v8	Small_Intestine_Terminal_Ileum	10:96720169:A:G	G	A	-	3.84237e-17	4.29204e-12	0
C10orf129	ENSG00000173124	GTEx/v8	Small_Intestine_Terminal_Ileum	10:96721662:C:T	C	T	-	3.84237e-17	4.29204e-12	0
C10orf129	ENSG00000173124	GTEx/v8	Small_Intestine_Terminal_Ileum	10:96722552:C:T	C	T	-	3.84237e-17	4.29204e-12	0
C10orf129	ENSG00000173124	GTEx/v8	Small_Intestine_Terminal_Ileum	10:96724115:C:T	T	C	-	3.84237e-17	4.29204e-12	0
C10orf129	ENSG00000173124	GTEx/v8	Small_Intestine_Terminal_Ileum	10:96724395:G:T	G	T	-	1.73781e-16	4.29204e-12	0
C10orf129	ENSG00000173124	GTEx/v8	Small_Intestine_Terminal_Ileum	10:96725037:A:C	A	C	-	1.73781e-16	4.29204e-12	0
C10orf129	ENSG00000173124	GTEx/v8	Small_Intestine_Terminal_Ileum	10:96727403:A:C	A	C	-	1.73781e-16	4.29204e-12	0
C10orf129	ENSG00000173124	GTEx/v8	Small_Intestine_Terminal_Ileum	10:96728688:C:T	C	T	-	1.73781e-16	4.29204e-12	0
C10orf129	ENSG00000173124	GTEx/v8	Small_Intestine_Terminal_Ileum	10:96730086:A:G	A	G	-	1.73781e-16	4.29204e-12	0
C10orf129	ENSG00000173124	GTEx/v8	Small_Intestine_Terminal_Ileum	10:96730151:C:T	T	C	-	1.73781e-16	4.29204e-12	0
C10orf129	ENSG00000173124	GTEx/v8	Small_Intestine_Terminal_Ileum	10:96730214:C:T	C	T	-	1.73781e-16	4.29204e-12	0
C10orf129	ENSG00000173124	GTEx/v8	Small_Intestine_Terminal_Ileum	10:96731310:A:G	G	NA	NA	1.73781e-16	4.29204e-12	0
C10orf129	ENSG00000173124	GTEx/v8	Small_Intestine_Terminal_Ileum	10:96732599:A:G	A	NA	NA	1.73781e-16	4.29204e-12	0
C10orf129	ENSG00000173124	GTEx/v8	Small_Intestine_Terminal_Ileum	10:96734466:A:T	A	T	-	3.84237e-17	4.29204e-12	0
C10orf129	ENSG00000173124	GTEx/v8	Small_Intestine_Terminal_Ileum	10:96734582:A:G	A	NA	NA	1.73781e-16	4.29204e-12	0
C10orf129	ENSG00000173124	GTEx/v8	Small_Intestine_Terminal_Ileum	10:96734790:A:T	T	A	-	3.84237e-17	4.29204e-12	0
C10orf129	ENSG00000173124	GTEx/v8	Small_Intestine_Terminal_Ileum	10:96735342:A:T	T	A	-	1.73781e-16	4.29204e-12	0
C10orf129	ENSG00000173124	GTEx/v8	Small_Intestine_Terminal_Ileum	10:96736184:A:G	A	G	-	1.73781e-16	4.29204e-12	0
C10orf129	ENSG00000173124	GTEx/v8	Small_Intestine_Terminal_Ileum	10:96737177:A:G	G	A	-	3.84237e-17	4.29204e-12	0
C10orf129	ENSG00000173124	GTEx/v8	Small_Intestine_Terminal_Ileum	10:96737210:A:C	A	C	-	1.73781e-16	4.29204e-12	0
C10orf129	ENSG00000173124	GTEx/v8	Small_Intestine_Terminal_Ileum	10:96737791:C:G	G	C	-	1.73781e-16	4.29204e-12	0
C10orf129	ENSG00000173124	GTEx/v8	Small_Intestine_Terminal_Ileum	10:96741053:A:C	C	NA	NA	1.73781e-16	4.29204e-12	0
C10orf129	ENSG00000173124	GTEx/v8	Small_Intestine_Terminal_Ileum	10:96743108:C:T	C	T	-	3.84237e-17	4.29204e-12	0
C10orf129	ENSG00000173124	GTEx/v8	Small_Intestine_Terminal_Ileum	10:96743228:A:C	C	NA	NA	1.73781e-16	4.29204e-12	0
C10orf129	ENSG00000173124	GTEx/v8	Small_Intestine_Terminal_Ileum	10:96743502:G:GAGCTTCTTCATTCCCCCCTATGCAGGGC	GAGCTTCTTCATTCCCCCCTATGCAGGGC	G	-	3.89575e-15	4.29204e-12	0
C10orf129	ENSG00000173124	GTEx/v8	Small_Intestine_Terminal_Ileum	10:96744727:A:AC	A	AC	-	3.84237e-17	4.29204e-12	0
C10orf129	ENSG00000173124	GTEx/v8	Small_Intestine_Terminal_Ileum	10:96744732:C:T	T	C	-	3.84237e-17	4.29204e-12	0
C10orf129	ENSG00000173124	GTEx/v8	Small_Intestine_Terminal_Ileum	10:96744890:A:T	T	NA	NA	1.73781e-16	4.29204e-12	0
C10orf129	ENSG00000173124	GTEx/v8	Small_Intestine_Terminal_Ileum	10:96745180:G:T	G	NA	NA	1.73781e-16	4.29204e-12	0
C10orf129	ENSG00000173124	GTEx/v8	Small_Intestine_Terminal_Ileum	10:96745984:A:T	T	A	-	1.73781e-16	4.29204e-12	0
C10orf129	ENSG00000173124	GTEx/v8	Small_Intestine_Terminal_Ileum	10:96747206:G:T	T	NA	NA	1.73781e-16	4.29204e-12	0
C10orf129	ENSG00000173124	GTEx/v8	Small_Intestine_Terminal_Ileum	10:96748737:A:T	T	A	-	1.73781e-16	4.29204e-12	0
C10orf129	ENSG00000173124	GTEx/v8	Small_Intestine_Terminal_Ileum	10:96749181:A:T	A	NA	NA	1.73781e-16	4.29204e-12	0
C10orf129	ENSG00000173124	GTEx/v8	Small_Intestine_Terminal_Ileum	10:96749620:A:G	A	G	-	1.73781e-16	4.29204e-12	0
C10orf129	ENSG00000173124	GTEx/v8	Small_Intestine_Terminal_Ileum	10:96750694:C:T	C	T	-	3.84237e-17	4.29204e-12	0
C10orf129	ENSG00000173124	GTEx/v8	Small_Intestine_Terminal_Ileum	10:96750866:G:T	G	NA	NA	1.73781e-16	4.29204e-12	0
C10orf129	ENSG00000173124	GTEx/v8	Small_Intestine_Terminal_Ileum	10:96752127:G:GCT	G	NA	NA	3.84237e-17	4.29204e-12	0
C10orf129	ENSG00000173124	GTEx/v8	Small_Intestine_Terminal_Ileum	10:96752130:G:GA	G	NA	NA	3.84237e-17	4.29204e-12	0
C10orf129	ENSG00000173124	GTEx/v8	Small_Intestine_Terminal_Ileum	10:96753645:G:T	G	NA	NA	3.84237e-17	4.29204e-12	0
C10orf129	ENSG00000173124	GTEx/v8	Small_Intestine_Terminal_Ileum	10:96753828:A:G	G	NA	NA	3.84237e-17	4.29204e-12	0
C10orf129	ENSG00000173124	GTEx/v8	Small_Intestine_Terminal_Ileum	10:96753908:A:C	A	NA	NA	3.84237e-17	4.29204e-12	0
C10orf129	ENSG00000173124	GTEx/v8	Small_Intestine_Terminal_Ileum	10:96754246:C:T	C	NA	NA	3.84237e-17	4.29204e-12	0
C10orf129	ENSG00000173124	GTEx/v8	Small_Intestine_Terminal_Ileum	10:96754259:A:G	A	NA	NA	3.04849e-15	4.29204e-12	0
C10orf129	ENSG00000173124	GTEx/v8	Small_Intestine_Terminal_Ileum	10:96754368:C:T	C	NA	NA	3.84237e-17	4.29204e-12	0
C10orf129	ENSG00000173124	GTEx/v8	Small_Intestine_Terminal_Ileum	10:96754975:A:T	T	NA	NA	3.84237e-17	4.29204e-12	0
C10orf129	ENSG00000173124	GTEx/v8	Small_Intestine_Terminal_Ileum	10:96755252:C:T	T	NA	NA	3.84237e-17	4.29204e-12	0
C10orf129	ENSG00000173124	GTEx/v8	Small_Intestine_Terminal_Ileum	10:96755297:A:G	G	NA	NA	3.84237e-17	4.29204e-12	0
C10orf129	ENSG00000173124	GTEx/v8	Small_Intestine_Terminal_Ileum	10:96755474:C:T	T	NA	NA	3.84237e-17	4.29204e-12	0
C10orf129	ENSG00000173124	GTEx/v8	Small_Intestine_Terminal_Ileum	10:96755566:A:C	A	NA	NA	3.84237e-17	4.29204e-12	0
C10orf129	ENSG00000173124	GTEx/v8	Small_Intestine_Terminal_Ileum	10:96756792:G:T	G	NA	NA	3.84237e-17	4.29204e-12	0
C10orf129	ENSG00000173124	GTEx/v8	Small_Intestine_Terminal_Ileum	10:96757090:G:T	T	NA	NA	3.84237e-17	4.29204e-12	0
C10orf129	ENSG00000173124	GTEx/v8	Small_Intestine_Terminal_Ileum	10:96757467:A:ATTCCCTTACAGGAAATGTCTTGCCTTTTGGGATAAGGCTCAAT	ATTCCCTTACAGGAAATGTCTTGCCTTTTGGGATAAGGCTCAAT	NA	NA	3.84237e-17	4.29204e-12	0
C10orf129	ENSG00000173124	GTEx/v8	Small_Intestine_Terminal_Ileum	10:96757633:C:G	G	NA	NA	1.73781e-16	4.29204e-12	0
C10orf129	ENSG00000173124	GTEx/v8	Small_Intestine_Terminal_Ileum	10:96757715:C:T	T	NA	NA	3.84237e-17	4.29204e-12	0
C10orf129	ENSG00000173124	GTEx/v8	Small_Intestine_Terminal_Ileum	10:96758136:G:T	T	G	-	4.76204e-12	4.29204e-12	0
CYP2C18	ENSG00000108242	GTEx/v8	Skin_Sun_Exposed_Lower_leg	10:96456685:A:G	G	A	+	7.6715e-07	7.0611e-05	0
CYP2C18	ENSG00000108242	GTEx/v8	Skin_Sun_Exposed_Lower_leg	10:96464730:A:G	A	G	+	7.6715e-07	7.0611e-05	0
CYP2C18	ENSG00000108242	GTEx/v8	Skin_Sun_Exposed_Lower_leg	10:96492543:A:G	A	G	+	7.6715e-07	7.0611e-05	0
CYP2C18	ENSG00000108242	GTEx/v8	Skin_Sun_Exposed_Lower_leg	10:96499512:A:T	T	A	+	2.60531e-07	7.0611e-05	0
CYP2C18	ENSG00000108242	GTEx/v8	Skin_Sun_Exposed_Lower_leg	10:96499555:G:T	G	T	+	1.2427e-07	7.0611e-05	0
CYP2C18	ENSG00000108242	GTEx/v8	Skin_Sun_Exposed_Lower_leg	10:96499924:C:T	C	T	+	1.2427e-07	7.0611e-05	0
CYP2C18	ENSG00000108242	GTEx/v8	Skin_Sun_Exposed_Lower_leg	10:96500010:A:T	A	T	+	1.2427e-07	7.0611e-05	0
CYP2C18	ENSG00000108242	GTEx/v8	Skin_Sun_Exposed_Lower_leg	10:96501004:C:T	C	T	+	1.2427e-07	7.0611e-05	0
CYP2C18	ENSG00000108242	GTEx/v8	Skin_Sun_Exposed_Lower_leg	10:96501069:A:T	T	A	+	2.28801e-06	7.0611e-05	0
CYP2C18	ENSG00000108242	GTEx/v8	Skin_Sun_Exposed_Lower_leg	10:96501175:A:T	A	T	+	2.28801e-06	7.0611e-05	0
CYP2C18	ENSG00000108242	GTEx/v8	Skin_Sun_Exposed_Lower_leg	10:96503017:C:T	C	T	+	1.2427e-07	7.0611e-05	0
CYP2C18	ENSG00000108242	GTEx/v8	Skin_Sun_Exposed_Lower_leg	10:96505880:C:G	G	C	+	2.57123e-07	7.0611e-05	1
CYP2C18	ENSG00000108242	GTEx/v8	Skin_Sun_Exposed_Lower_leg	10:96507589:A:G	G	A	+	1.62988e-06	7.0611e-05	0
CYP2C18	ENSG00000108242	GTEx/v8	Skin_Sun_Exposed_Lower_leg	10:96508011:C:T	C	T	+	7.6715e-07	7.0611e-05	0
CYP2C18	ENSG00000108242	GTEx/v8	Skin_Sun_Exposed_Lower_leg	10:96508039:A:C	C	A	+	1.1474e-05	7.0611e-05	0
CYP2C18	ENSG00000108242	GTEx/v8	Skin_Sun_Exposed_Lower_leg	10:96508789:T:TA	T	TA	+	1.1474e-05	7.0611e-05	0
CYP2C18	ENSG00000108242	GTEx/v8	Skin_Sun_Exposed_Lower_leg	10:96509914:T:TC	T	TC	+	2.31514e-05	7.0611e-05	0
CYP2C18	ENSG00000108242	GTEx/v8	Skin_Sun_Exposed_Lower_leg	10:96510711:C:CT	C	CT	+	2.31514e-05	7.0611e-05	0
CYP2C18	ENSG00000108242	GTEx/v8	Skin_Sun_Exposed_Lower_leg	10:96511724:A:G	G	A	+	7.6715e-07	7.0611e-05	0
CYP2C18	ENSG00000108242	GTEx/v8	Skin_Sun_Exposed_Lower_leg	10:96512547:C:G	G	C	+	1.1474e-05	7.0611e-05	0
CYP2C18	ENSG00000108242	GTEx/v8	Skin_Sun_Exposed_Lower_leg	10:96513106:A:G	A	G	+	7.6715e-07	7.0611e-05	0
CYP2C18	ENSG00000108242	GTEx/v8	Skin_Sun_Exposed_Lower_leg	10:96514363:A:T	T	A	+	2.31514e-05	7.0611e-05	0
CYP2C18	ENSG00000108242	GTEx/v8	Skin_Sun_Exposed_Lower_leg	10:96514609:T:TC	T	TC	+	2.31514e-05	7.0611e-05	0
CYP2C18	ENSG00000108242	GTEx/v8	Skin_Sun_Exposed_Lower_leg	10:96514778:A:C	C	A	+	7.6715e-07	7.0611e-05	0
CYP2C18	ENSG00000108242	GTEx/v8	Skin_Sun_Exposed_Lower_leg	10:96515341:A:G	A	G	+	2.31514e-05	7.0611e-05	0
CYP2C18	ENSG00000108242	GTEx/v8	Skin_Sun_Exposed_Lower_leg	10:96516575:C:T	C	T	+	7.6715e-07	7.0611e-05	0
CYP2C18	ENSG00000108242	GTEx/v8	Skin_Sun_Exposed_Lower_leg	10:96518705:C:T	T	C	+	7.6715e-07	7.0611e-05	0
CYP2C18	ENSG00000108242	GTEx/v8	Skin_Sun_Exposed_Lower_leg	10:96518844:A:G	G	A	+	7.6715e-07	7.0611e-05	0
CYP2C18	ENSG00000108242	GTEx/v8	Skin_Sun_Exposed_Lower_leg	10:96521045:C:T	T	C	+	7.6715e-07	7.0611e-05	0
CYP2C18	ENSG00000108242	GTEx/v8	Skin_Sun_Exposed_Lower_leg	10:96521574:G:T	G	T	+	4.60755e-06	7.0611e-05	0
CYP2C18	ENSG00000108242	GTEx/v8	Skin_Sun_Exposed_Lower_leg	10:96522561:C:T	T	T	+	7.6715e-07	7.0611e-05	0
CYP2C18	ENSG00000108242	GTEx/v8	Skin_Sun_Exposed_Lower_leg	10:96523402:A:G	A	G	+	1.62988e-06	7.0611e-05	0
CYP2C18	ENSG00000108242	GTEx/v8	Skin_Sun_Exposed_Lower_leg	10:96524395:C:T	T	C	+	6.39278e-05	7.0611e-05	0
CYP2C18	ENSG00000108242	GTEx/v8	Skin_Sun_Exposed_Lower_leg	10:96525300:C:G	C	G	+	7.6715e-07	7.0611e-05	0
CYP2C18	ENSG00000108242	GTEx/v8	Skin_Sun_Exposed_Lower_leg	10:96526531:A:C	C	A	+	7.6715e-07	7.0611e-05	0
CYP2C18	ENSG00000108242	GTEx/v8	Skin_Sun_Exposed_Lower_leg	10:96527384:C:G	C	G	+	9.32357e-07	7.0611e-05	0
CYP2C18	ENSG00000108242	GTEx/v8	Skin_Sun_Exposed_Lower_leg	10:96528430:C:T	C	T	+	9.32357e-07	7.0611e-05	0
CYP2C18	ENSG00000108242	GTEx/v8	Skin_Sun_Exposed_Lower_leg	10:96529544:C:T	C	T	+	9.32357e-07	7.0611e-05	0
CYP2C18	ENSG00000108242	GTEx/v8	Skin_Sun_Exposed_Lower_leg	10:96530260:C:T	C	T	+	2.60531e-07	7.0611e-05	0
CYP2C18	ENSG00000108242	GTEx/v8	Skin_Sun_Exposed_Lower_leg	10:96531260:G:T	G	T	+	9.32357e-07	7.0611e-05	0
CYP2C18	ENSG00000108242	GTEx/v8	Skin_Sun_Exposed_Lower_leg	10:96531369:G:T	G	T	+	2.31514e-05	7.0611e-05	0
CYP2C18	ENSG00000108242	GTEx/v8	Skin_Sun_Exposed_Lower_leg	10:96531598:C:T	T	C	+	2.31514e-05	7.0611e-05	0
CYP2C18	ENSG00000108242	GTEx/v8	Skin_Sun_Exposed_Lower_leg	10:96532930:A:G	A	G	+	7.6715e-07	7.0611e-05	0
CYP2C18	ENSG00000108242	GTEx/v8	Skin_Sun_Exposed_Lower_leg	10:96533587:C:T	C	T	+	1.38557e-05	7.0611e-05	0
CYP2C18	ENSG00000108242	GTEx/v8	Skin_Sun_Exposed_Lower_leg	10:96533767:A:G	G	A	+	9.32357e-07	7.0611e-05	0
CYP2C18	ENSG00000108242	GTEx/v8	Skin_Sun_Exposed_Lower_leg	10:96534043:A:T	A	T	+	2.31514e-05	7.0611e-05	0
CYP2C18	ENSG00000108242	GTEx/v8	Skin_Sun_Exposed_Lower_leg	10:96534475:G:T	G	T	+	2.31514e-05	7.0611e-05	0
CYP2C18	ENSG00000108242	GTEx/v8	Skin_Sun_Exposed_Lower_leg	10:96535628:C:T	C	T	+	1.38557e-05	7.0611e-05	0
CYP2C18	ENSG00000108242	GTEx/v8	Skin_Sun_Exposed_Lower_leg	10:96539144:A:G	G	A	+	2.31514e-05	7.0611e-05	0
CYP2C18	ENSG00000108242	GTEx/v8	Skin_Sun_Exposed_Lower_leg	10:96540889:A:G	A	G	+	4.60755e-06	7.0611e-05	0
CYP2C18	ENSG00000108242	GTEx/v8	Skin_Sun_Exposed_Lower_leg	10:96541373:A:G	G	A	+	9.32357e-07	7.0611e-05	0
CYP2C18	ENSG00000108242	GTEx/v8	Skin_Sun_Exposed_Lower_leg	10:96542689:A:G	G	A	+	9.32357e-07	7.0611e-05	0
CYP2C18	ENSG00000108242	GTEx/v8	Skin_Sun_Exposed_Lower_leg	10:96544815:C:T	C	NA	NA	4.60755e-06	7.0611e-05	0
CYP2C18	ENSG00000108242	GTEx/v8	Skin_Sun_Exposed_Lower_leg	10:96544980:C:T	T	NA	NA	9.32357e-07	7.0611e-05	0
CYP2C18	ENSG00000108242	GTEx/v8	Skin_Sun_Exposed_Lower_leg	10:96547356:A:T	A	T	+	2.31514e-05	7.0611e-05	0
CYP2C18	ENSG00000108242	GTEx/v8	Skin_Sun_Exposed_Lower_leg	10:96548490:C:T	T	C	+	9.32357e-07	7.0611e-05	0
CYP2C18	ENSG00000108242	GTEx/v8	Skin_Sun_Exposed_Lower_leg	10:96549486:C:T	T	C	+	2.31514e-05	7.0611e-05	0
CYP2C18	ENSG00000108242	GTEx/v8	Skin_Sun_Exposed_Lower_leg	10:96549859:A:T	T	A	+	2.31514e-05	7.0611e-05	0
CYP2C18	ENSG00000108242	GTEx/v8	Skin_Sun_Exposed_Lower_leg	10:96549881:C:CT	C	CT	+	4.60755e-06	7.0611e-05	0
CYP2C18	ENSG00000108242	GTEx/v8	Skin_Sun_Exposed_Lower_leg	10:96550077:A:T	T	A	+	4.60755e-06	7.0611e-05	0
CYP2C18	ENSG00000108242	GTEx/v8	Skin_Sun_Exposed_Lower_leg	10:96551090:A:G	G	A	+	1.38557e-05	7.0611e-05	0
CYP2C18	ENSG00000108242	GTEx/v8	Skin_Sun_Exposed_Lower_leg	10:96551092:C:T	T	C	+	1.38557e-05	7.0611e-05	0
CYP2C18	ENSG00000108242	GTEx/v8	Skin_Sun_Exposed_Lower_leg	10:96552188:A:T	A	T	+	1.38557e-05	7.0611e-05	0
CYP2C18	ENSG00000108242	GTEx/v8	Skin_Sun_Exposed_Lower_leg	10:96552327:A:G	G	A	+	2.31514e-05	7.0611e-05	0
CYP2C18	ENSG00000108242	GTEx/v8	Skin_Sun_Exposed_Lower_leg	10:96553499:C:G	C	G	+	1.38557e-05	7.0611e-05	0
CYP2C18	ENSG00000108242	GTEx/v8	Skin_Sun_Exposed_Lower_leg	10:96553520:A:G	A	G	+	4.60755e-06	7.0611e-05	0
CYP2C18	ENSG00000108242	GTEx/v8	Skin_Sun_Exposed_Lower_leg	10:96553689:G:T	G	T	+	2.31514e-05	7.0611e-05	0
CYP2C18	ENSG00000108242	GTEx/v8	Skin_Sun_Exposed_Lower_leg	10:96553758:G:T	G	T	+	1.38557e-05	7.0611e-05	0
CYP2C18	ENSG00000108242	GTEx/v8	Skin_Sun_Exposed_Lower_leg	10:96554049:C:G	G	C	+	1.31329e-06	7.0611e-05	0
CYP2C18	ENSG00000108242	GTEx/v8	Skin_Sun_Exposed_Lower_leg	10:96555316:G:T	G	T	+	2.98857e-06	7.0611e-05	0
CYP2C18	ENSG00000108242	GTEx/v8	Skin_Sun_Exposed_Lower_leg	10:96555447:A:G	G	A	+	1.38557e-05	7.0611e-05	0
CYP2C18	ENSG00000108242	GTEx/v8	Skin_Sun_Exposed_Lower_leg	10:96555605:G:GT	G	GT	+	2.31514e-05	7.0611e-05	0
CYP2C18	ENSG00000108242	GTEx/v8	Skin_Sun_Exposed_Lower_leg	10:96556316:A:G	A	G	+	4.60755e-06	7.0611e-05	0
CYP2C18	ENSG00000108242	GTEx/v8	Skin_Sun_Exposed_Lower_leg	10:96556671:A:T	A	T	+	1.38557e-05	7.0611e-05	0
CYP2C18	ENSG00000108242	GTEx/v8	Skin_Sun_Exposed_Lower_leg	10:96557212:G:T	T	NA	NA	5.23373e-05	7.0611e-05	0
CYP2C18	ENSG00000108242	GTEx/v8	Skin_Sun_Exposed_Lower_leg	10:96560487:C:T	C	T	+	9.32357e-07	7.0611e-05	0
CYP2C18	ENSG00000108242	GTEx/v8	Skin_Sun_Exposed_Lower_leg	10:96560618:G:T	G	T	+	2.60531e-07	7.0611e-05	0
CYP2C18	ENSG00000108242	GTEx/v8	Skin_Sun_Exposed_Lower_leg	10:96560695:A:G	G	A	+	4.60755e-06	7.0611e-05	0
CYP2C18	ENSG00000108242	GTEx/v8	Skin_Sun_Exposed_Lower_leg	10:96562482:C:T	C	T	+	2.60531e-07	7.0611e-05	0
CYP2C18	ENSG00000108242	GTEx/v8	Skin_Sun_Exposed_Lower_leg	10:96565151:A:C	C	NA	NA	9.32357e-07	7.0611e-05	0
CYP2C18	ENSG00000108242	GTEx/v8	Skin_Sun_Exposed_Lower_leg	10:96568033:T:TA	T	TA	+	9.32357e-07	7.0611e-05	0
CYP2C18	ENSG00000108242	GTEx/v8	Skin_Sun_Exposed_Lower_leg	10:96571199:A:C	C	A	+	2.04675e-06	7.0611e-05	0
CYP2C18	ENSG00000108242	GTEx/v8	Skin_Sun_Exposed_Lower_leg	10:96575280:A:G	G	A	+	9.32357e-07	7.0611e-05	0
CYP2C18	ENSG00000108242	GTEx/v8	Skin_Sun_Exposed_Lower_leg	10:96590970:C:CT	CT	C	+	9.32357e-07	7.0611e-05	0
CYP2C18	ENSG00000108242	GTEx/v8	Skin_Sun_Exposed_Lower_leg	10:96596483:C:T	T	C	+	9.32357e-07	7.0611e-05	0
CYP2C18	ENSG00000108242	GTEx/v8	Skin_Sun_Exposed_Lower_leg	10:96596695:G:GC	G	GC	+	2.31514e-05	7.0611e-05	0
CYP2C18	ENSG00000108242	GTEx/v8	Skin_Sun_Exposed_Lower_leg	10:96596750:C:G	G	C	+	9.32357e-07	7.0611e-05	0
CYP2C18	ENSG00000108242	GTEx/v8	Skin_Sun_Exposed_Lower_leg	10:96598815:A:G	G	A	+	7.6715e-07	7.0611e-05	0
CYP2C18	ENSG00000108242	GTEx/v8	Skin_Sun_Exposed_Lower_leg	10:96599761:A:T	T	A	+	1.62988e-06	7.0611e-05	0
CYP2C18	ENSG00000108242	GTEx/v8	Skin_Sun_Exposed_Lower_leg	10:96601761:C:T	T	C	+	9.32357e-07	7.0611e-05	0
CYP2C18	ENSG00000108242	GTEx/v8	Skin_Sun_Exposed_Lower_leg	10:96610082:A:T	T	A	+	2.31514e-05	7.0611e-05	0
CYP2C18	ENSG00000108242	GTEx/v8	Skin_Sun_Exposed_Lower_leg	10:96619002:A:G	A	NA	NA	4.60755e-06	7.0611e-05	0
CYP2C18	ENSG00000108242	GTEx/v8	Skin_Sun_Exposed_Lower_leg	10:96619086:G:T	T	G	+	2.31514e-05	7.0611e-05	0
CYP2C18	ENSG00000108242	GTEx/v8	Skin_Sun_Exposed_Lower_leg	10:96620304:G:T	G	NA	NA	9.32357e-07	7.0611e-05	0
CYP2C18	ENSG00000108242	GTEx/v8	Skin_Sun_Exposed_Lower_leg	10:96632871:C:T	T	C	+	5.40067e-05	7.0611e-05	0
CYP2C18	ENSG00000108242	GTEx/v8	Skin_Sun_Exposed_Lower_leg	10:96638896:A:G	A	G	+	0.000157686	7.0611e-05	0
CYP2C18	ENSG00000108242	GTEx/v8	Skin_Sun_Exposed_Lower_leg	10:96639896:A:G	G	A	+	0.000157686	7.0611e-05	0
CYP2C18	ENSG00000108242	GTEx/v8	Skin_Sun_Exposed_Lower_leg	10:96643896:A:T	A	T	+	0.000157686	7.0611e-05	0
CYP2C18	ENSG00000108242	GTEx/v8	Skin_Sun_Exposed_Lower_leg	10:96651789:A:G	G	NA	NA	0.000157686	7.0611e-05	0
CYP2C18	ENSG00000108242	GTEx/v8	Skin_Sun_Exposed_Lower_leg	10:96652252:A:G	A	NA	NA	0.000173521	7.0611e-05	0
CYP2C18	ENSG00000108242	GTEx/v8	Skin_Sun_Exposed_Lower_leg	10:96652882:G:T	G	T	+	0.000157686	7.0611e-05	0
CYP2C18	ENSG00000108242	GTEx/v8	Skin_Sun_Exposed_Lower_leg	10:96652935:A:G	A	G	+	0.000140875	7.0611e-05	0
CYP2C18	ENSG00000108242	GTEx/v8	Skin_Sun_Exposed_Lower_leg	10:96653917:A:C	A	C	+	0.000157686	7.0611e-05	0
CYP2C18	ENSG00000108242	GTEx/v8	Skin_Sun_Exposed_Lower_leg	10:96653919:C:G	G	C	+	4.38495e-05	7.0611e-05	0
CYP2C18	ENSG00000108242	GTEx/v8	Skin_Sun_Exposed_Lower_leg	10:96654088:G:T	G	T	+	0.000157686	7.0611e-05	0
CYP2C18	ENSG00000108242	GTEx/v8	Skin_Sun_Exposed_Lower_leg	10:96654477:A:G	G	A	+	0.000157686	7.0611e-05	0
CYP2C18	ENSG00000108242	GTEx/v8	Skin_Sun_Exposed_Lower_leg	10:96655042:C:T	C	T	+	0.000157686	7.0611e-05	0
CYP2C18	ENSG00000108242	GTEx/v8	Skin_Sun_Exposed_Lower_leg	10:96655923:A:T	A	T	+	0.000157686	7.0611e-05	0
CYP2C18	ENSG00000108242	GTEx/v8	Skin_Sun_Exposed_Lower_leg	10:96657400:A:T	T	A	+	4.38495e-05	7.0611e-05	0
CYP2C18	ENSG00000108242	GTEx/v8	Skin_Sun_Exposed_Lower_leg	10:96658495:A:G	A	G	+	0.000203394	7.0611e-05	0
CYP2C18	ENSG00000108242	GTEx/v8	Skin_Sun_Exposed_Lower_leg	10:96660014:C:T	T	NA	NA	0.000202389	7.0611e-05	0
CYP2C18	ENSG00000108242	GTEx/v8	Skin_Sun_Exposed_Lower_leg	10:96660168:A:G	G	A	+	4.38495e-05	7.0611e-05	0
CYP2C18	ENSG00000108242	GTEx/v8	Skin_Sun_Exposed_Lower_leg	10:96660169:C:T	C	T	+	4.38495e-05	7.0611e-05	0
CYP2C18	ENSG00000108242	GTEx/v8	Skin_Sun_Exposed_Lower_leg	10:96663688:A:C	A	C	+	0.000173717	7.0611e-05	0
CYP2C18	ENSG00000108242	GTEx/v8	Skin_Sun_Exposed_Lower_leg	10:96664668:A:G	G	A	+	0.000173717	7.0611e-05	0
CYP2C18	ENSG00000108242	GTEx/v8	Skin_Sun_Exposed_Lower_leg	10:96666317:C:T	T	C	+	9.82454e-05	7.0611e-05	0
CYP2C18	ENSG00000108242	GTEx/v8	Skin_Sun_Exposed_Lower_leg	10:96668700:A:G	G	A	+	9.82454e-05	7.0611e-05	0
CYP2C18	ENSG00000108242	GTEx/v8	Skin_Sun_Exposed_Lower_leg	10:96669255:A:C	C	A	+	9.82454e-05	7.0611e-05	0
CYP2C18	ENSG00000108242	GTEx/v8	Skin_Sun_Exposed_Lower_leg	10:96670080:C:T	C	T	+	9.82454e-05	7.0611e-05	0
CYP2C18	ENSG00000108242	GTEx/v8	Skin_Sun_Exposed_Lower_leg	10:96671474:C:T	T	C	+	9.82454e-05	7.0611e-05	0
CYP2C18	ENSG00000108242	GTEx/v8	Skin_Sun_Exposed_Lower_leg	10:96672194:A:G	G	A	+	4.79987e-05	7.0611e-05	0
CYP2C18	ENSG00000108242	GTEx/v8	Skin_Sun_Exposed_Lower_leg	10:96672756:C:T	C	T	+	9.82454e-05	7.0611e-05	0
CYP2C18	ENSG00000108242	GTEx/v8	Skin_Sun_Exposed_Lower_leg	10:96672874:A:G	G	A	+	9.82454e-05	7.0611e-05	0
CYP2C18	ENSG00000108242	GTEx/v8	Skin_Sun_Exposed_Lower_leg	10:96672979:C:G	G	C	+	9.82454e-05	7.0611e-05	0
CYP2C18	ENSG00000108242	GTEx/v8	Skin_Sun_Exposed_Lower_leg	10:96674678:G:T	T	G	+	9.82454e-05	7.0611e-05	0
CYP2C18	ENSG00000108242	GTEx/v8	Skin_Sun_Exposed_Lower_leg	10:96675513:C:G	G	C	+	9.82454e-05	7.0611e-05	0
CYP2C18	ENSG00000108242	GTEx/v8	Skin_Sun_Exposed_Lower_leg	10:96678696:C:T	C	T	+	9.82454e-05	7.0611e-05	0
CYP2C18	ENSG00000108242	GTEx/v8	Skin_Sun_Exposed_Lower_leg	10:96679176:C:G	C	G	+	9.82454e-05	7.0611e-05	0
CYP2C18	ENSG00000108242	GTEx/v8	Skin_Sun_Exposed_Lower_leg	10:96680701:A:T	A	T	+	0.000110214	7.0611e-05	0
CYP2C18	ENSG00000108242	GTEx/v8	Skin_Sun_Exposed_Lower_leg	10:96681133:A:G	A	G	+	9.82454e-05	7.0611e-05	0
CYP2C18	ENSG00000108242	GTEx/v8	Skin_Sun_Exposed_Lower_leg	10:96682129:C:G	C	G	+	9.82454e-05	7.0611e-05	0
CYP2C18	ENSG00000108242	GTEx/v8	Skin_Sun_Exposed_Lower_leg	10:96683734:A:G	A	G	+	9.82454e-05	7.0611e-05	0
CYP2C18	ENSG00000108242	GTEx/v8	Skin_Sun_Exposed_Lower_leg	10:96692779:A:C	A	C	+	0.000177293	7.0611e-05	0
CYP2C19	ENSG00000165841	GTEx/v8	Skin_Not_Sun_Exposed_Suprapubic	10:96191080:A:G	A	NA	NA	5.08407e-14	1.5235e-17	0
CYP2C19	ENSG00000165841	GTEx/v8	Skin_Sun_Exposed_Lower_leg	10:96191080:A:G	A	NA	NA	2.26369e-11	1.14306e-17	0
CYP2C19	ENSG00000165841	GTEx/v8	Skin_Not_Sun_Exposed_Suprapubic	10:96283248:C:T	C	NA	NA	8.3648e-15	1.5235e-17	0
CYP2C19	ENSG00000165841	GTEx/v8	Skin_Sun_Exposed_Lower_leg	10:96283248:C:T	C	NA	NA	1.9269e-11	1.14306e-17	0
CYP2C19	ENSG00000165841	GTEx/v8	Skin_Not_Sun_Exposed_Suprapubic	10:96443099:C:T	C	C	+	1.80502e-19	1.5235e-17	0
CYP2C19	ENSG00000165841	GTEx/v8	Skin_Sun_Exposed_Lower_leg	10:96443099:C:T	C	C	+	4.43045e-20	1.14306e-17	0
CYP2C19	ENSG00000165841	GTEx/v8	Skin_Not_Sun_Exposed_Suprapubic	10:96457756:C:T	T	T	+	2.02086e-20	1.5235e-17	0
CYP2C19	ENSG00000165841	GTEx/v8	Skin_Sun_Exposed_Lower_leg	10:96457756:C:T	T	T	+	1.65727e-22	1.14306e-17	0
CYP2C19	ENSG00000165841	GTEx/v8	Skin_Not_Sun_Exposed_Suprapubic	10:96493058:C:T	T	T	+	1.9742e-18	1.5235e-17	0
CYP2C19	ENSG00000165841	GTEx/v8	Skin_Sun_Exposed_Lower_leg	10:96493058:C:T	T	T	+	3.41026e-20	1.14306e-17	0
CYP2C19	ENSG00000165841	GTEx/v8	Skin_Not_Sun_Exposed_Suprapubic	10:96522365:C:T	C	C	+	4.49044e-19	1.5235e-17	0
CYP2C19	ENSG00000165841	GTEx/v8	Skin_Sun_Exposed_Lower_leg	10:96522365:C:T	C	C	+	2.80007e-20	1.14306e-17	0
CYP2C19	ENSG00000165841	GTEx/v8	Skin_Not_Sun_Exposed_Suprapubic	10:96523045:A:T	T	T	+	4.49044e-19	1.5235e-17	0
CYP2C19	ENSG00000165841	GTEx/v8	Skin_Sun_Exposed_Lower_leg	10:96523045:A:T	T	T	+	2.80007e-20	1.14306e-17	0
CYP2C19	ENSG00000165841	GTEx/v8	Skin_Not_Sun_Exposed_Suprapubic	10:96523070:A:G	A	A	+	4.49044e-19	1.5235e-17	0
CYP2C19	ENSG00000165841	GTEx/v8	Skin_Sun_Exposed_Lower_leg	10:96523070:A:G	A	A	+	2.80007e-20	1.14306e-17	0
CYP2C19	ENSG00000165841	GTEx/v8	Skin_Not_Sun_Exposed_Suprapubic	10:96523071:C:T	T	T	+	4.49044e-19	1.5235e-17	0
CYP2C19	ENSG00000165841	GTEx/v8	Skin_Sun_Exposed_Lower_leg	10:96523071:C:T	T	T	+	2.80007e-20	1.14306e-17	0
CYP2C19	ENSG00000165841	GTEx/v8	Skin_Not_Sun_Exposed_Suprapubic	10:96523073:A:G	A	A	+	9.75108e-19	1.5235e-17	0
CYP2C19	ENSG00000165841	GTEx/v8	Skin_Sun_Exposed_Lower_leg	10:96523073:A:G	A	A	+	2.93942e-20	1.14306e-17	0
CYP2C19	ENSG00000165841	GTEx/v8	Skin_Not_Sun_Exposed_Suprapubic	10:96523083:C:T	C	C	+	4.49044e-19	1.5235e-17	0
CYP2C19	ENSG00000165841	GTEx/v8	Skin_Sun_Exposed_Lower_leg	10:96523083:C:T	C	C	+	2.80007e-20	1.14306e-17	0
CYP2C19	ENSG00000165841	GTEx/v8	Skin_Not_Sun_Exposed_Suprapubic	10:96525865:A:G	A	A	+	4.82886e-19	1.5235e-17	0
CYP2C19	ENSG00000165841	GTEx/v8	Skin_Sun_Exposed_Lower_leg	10:96525865:A:G	A	A	+	7.43759e-21	1.14306e-17	0
CYP2C19	ENSG00000165841	GTEx/v8	Skin_Not_Sun_Exposed_Suprapubic	10:96525958:C:CAACAGTCATTTGCCAGGGAAGG	C	C	+	4.49044e-19	1.5235e-17	0
CYP2C19	ENSG00000165841	GTEx/v8	Skin_Sun_Exposed_Lower_leg	10:96525958:C:CAACAGTCATTTGCCAGGGAAGG	C	C	+	2.80007e-20	1.14306e-17	0
CYP2C19	ENSG00000165841	GTEx/v8	Skin_Not_Sun_Exposed_Suprapubic	10:96541982:A:G	G	G	+	4.49044e-19	1.5235e-17	0
CYP2C19	ENSG00000165841	GTEx/v8	Skin_Sun_Exposed_Lower_leg	10:96541982:A:G	G	G	+	2.80007e-20	1.14306e-17	0
CYP2C19	ENSG00000165841	GTEx/v8	Skin_Not_Sun_Exposed_Suprapubic	10:96567386:C:T	T	T	+	4.49044e-19	1.5235e-17	0
CYP2C19	ENSG00000165841	GTEx/v8	Skin_Sun_Exposed_Lower_leg	10:96567386:C:T	T	T	+	2.80007e-20	1.14306e-17	0
CYP2C19	ENSG00000165841	GTEx/v8	Skin_Not_Sun_Exposed_Suprapubic	10:96570139:A:G	A	A	+	4.49044e-19	1.5235e-17	0
CYP2C19	ENSG00000165841	GTEx/v8	Skin_Sun_Exposed_Lower_leg	10:96570139:A:G	A	A	+	2.80007e-20	1.14306e-17	0
CYP2C19	ENSG00000165841	GTEx/v8	Skin_Not_Sun_Exposed_Suprapubic	10:96575242:C:T	T	T	+	4.49044e-19	1.5235e-17	0
CYP2C19	ENSG00000165841	GTEx/v8	Skin_Sun_Exposed_Lower_leg	10:96575242:C:T	T	T	+	2.80007e-20	1.14306e-17	0
CYP2C19	ENSG00000165841	GTEx/v8	Skin_Not_Sun_Exposed_Suprapubic	10:96611999:A:AG	AG	AG	+	4.49044e-19	1.5235e-17	0
CYP2C19	ENSG00000165841	GTEx/v8	Skin_Sun_Exposed_Lower_leg	10:96611999:A:AG	AG	AG	+	2.80007e-20	1.14306e-17	0
CYP2C19	ENSG00000165841	GTEx/v8	Skin_Not_Sun_Exposed_Suprapubic	10:96628105:A:T	T	T	+	4.49044e-19	1.5235e-17	0
CYP2C19	ENSG00000165841	GTEx/v8	Skin_Sun_Exposed_Lower_leg	10:96628105:A:T	T	T	+	2.80007e-20	1.14306e-17	0
CYP2C19	ENSG00000165841	GTEx/v8	Skin_Not_Sun_Exposed_Suprapubic	10:96638857:C:T	T	T	+	1.19508e-18	1.5235e-17	0
CYP2C19	ENSG00000165841	GTEx/v8	Skin_Sun_Exposed_Lower_leg	10:96638857:C:T	T	T	+	2.80007e-20	1.14306e-17	0
CYP2C19	ENSG00000165841	GTEx/v8	Skin_Not_Sun_Exposed_Suprapubic	10:96645380:A:C	C	C	+	1.19508e-18	1.5235e-17	0
CYP2C19	ENSG00000165841	GTEx/v8	Skin_Sun_Exposed_Lower_leg	10:96645380:A:C	C	C	+	2.80007e-20	1.14306e-17	0
CYP2C19	ENSG00000165841	GTEx/v8	Skin_Not_Sun_Exposed_Suprapubic	10:96653091:C:T	T	T	+	1.66799e-19	1.5235e-17	0
CYP2C19	ENSG00000165841	GTEx/v8	Skin_Sun_Exposed_Lower_leg	10:96653091:C:T	T	T	+	1.36171e-20	1.14306e-17	0
CYP2C19	ENSG00000165841	GTEx/v8	Skin_Not_Sun_Exposed_Suprapubic	10:96658691:A:G	A	A	+	1.66799e-19	1.5235e-17	0
CYP2C19	ENSG00000165841	GTEx/v8	Skin_Sun_Exposed_Lower_leg	10:96658691:A:G	A	A	+	1.36171e-20	1.14306e-17	0
CYP2C19	ENSG00000165841	GTEx/v8	Skin_Not_Sun_Exposed_Suprapubic	10:96666085:C:T	C	C	+	1.19508e-18	1.5235e-17	0
CYP2C19	ENSG00000165841	GTEx/v8	Skin_Sun_Exposed_Lower_leg	10:96666085:C:T	C	C	+	2.80007e-20	1.14306e-17	0
CYP2C19	ENSG00000165841	GTEx/v8	Skin_Not_Sun_Exposed_Suprapubic	10:96669878:C:G	C	C	+	1.66799e-19	1.5235e-17	0
CYP2C19	ENSG00000165841	GTEx/v8	Skin_Sun_Exposed_Lower_leg	10:96669878:C:G	C	C	+	1.36171e-20	1.14306e-17	0
CYP2C19	ENSG00000165841	GTEx/v8	Skin_Not_Sun_Exposed_Suprapubic	10:96680585:G:GTTAT	G	G	+	1.66799e-19	1.5235e-17	0
CYP2C19	ENSG00000165841	GTEx/v8	Skin_Sun_Exposed_Lower_leg	10:96680585:G:GTTAT	G	G	+	1.36171e-20	1.14306e-17	0
CYP2C19	ENSG00000165841	GTEx/v8	Skin_Not_Sun_Exposed_Suprapubic	10:96681846:A:G	A	A	+	4.37719e-19	1.5235e-17	0
CYP2C19	ENSG00000165841	GTEx/v8	Skin_Sun_Exposed_Lower_leg	10:96681846:A:G	A	A	+	9.3463e-21	1.14306e-17	0
CYP2C19	ENSG00000165841	GTEx/v8	Skin_Not_Sun_Exposed_Suprapubic	10:96687120:A:G	A	A	+	8.37243e-18	1.5235e-17	0
CYP2C19	ENSG00000165841	GTEx/v8	Skin_Sun_Exposed_Lower_leg	10:96687120:A:G	A	A	+	3.51387e-19	1.14306e-17	0
CYP2C19	ENSG00000165841	GTEx/v8	Skin_Not_Sun_Exposed_Suprapubic	10:96695351:A:G	A	A	+	2.99736e-16	1.5235e-17	0
CYP2C19	ENSG00000165841	GTEx/v8	Skin_Sun_Exposed_Lower_leg	10:96695351:A:G	A	A	+	7.36861e-16	1.14306e-17	0
CYP2C19	ENSG00000165841	GTEx/v8	Skin_Not_Sun_Exposed_Suprapubic	10:96695774:C:CTG	C	C	+	1.21852e-16	1.5235e-17	0
CYP2C19	ENSG00000165841	GTEx/v8	Skin_Sun_Exposed_Lower_leg	10:96695774:C:CTG	C	C	+	7.36861e-16	1.14306e-17	0
CYP2C19	ENSG00000165841	GTEx/v8	Skin_Not_Sun_Exposed_Suprapubic	10:96698925:C:G	C	C	+	8.67642e-17	1.5235e-17	0
CYP2C19	ENSG00000165841	GTEx/v8	Skin_Sun_Exposed_Lower_leg	10:96698925:C:G	C	C	+	4.45316e-16	1.14306e-17	0
CYP2C19	ENSG00000165841	GTEx/v8	Skin_Not_Sun_Exposed_Suprapubic	10:96699444:A:C	C	C	+	8.67642e-17	1.5235e-17	0
CYP2C19	ENSG00000165841	GTEx/v8	Skin_Sun_Exposed_Lower_leg	10:96699444:A:C	C	C	+	4.45316e-16	1.14306e-17	0
CYP2C19	ENSG00000165841	GTEx/v8	Skin_Not_Sun_Exposed_Suprapubic	10:96700402:C:G	C	C	+	8.86946e-16	1.5235e-17	0
CYP2C19	ENSG00000165841	GTEx/v8	Skin_Sun_Exposed_Lower_leg	10:96700402:C:G	C	C	+	1.35078e-15	1.14306e-17	0
CYP2C19	ENSG00000165841	GTEx/v8	Skin_Not_Sun_Exposed_Suprapubic	10:96702337:C:T	T	T	+	8.67642e-17	1.5235e-17	0
CYP2C19	ENSG00000165841	GTEx/v8	Skin_Sun_Exposed_Lower_leg	10:96702337:C:T	T	T	+	4.45316e-16	1.14306e-17	0
CYP2C19	ENSG00000165841	GTEx/v8	Skin_Not_Sun_Exposed_Suprapubic	10:96703220:A:G	A	A	+	8.67642e-17	1.5235e-17	0
CYP2C19	ENSG00000165841	GTEx/v8	Skin_Sun_Exposed_Lower_leg	10:96703220:A:G	A	A	+	4.45316e-16	1.14306e-17	0
CYP2C19	ENSG00000165841	GTEx/v8	Skin_Not_Sun_Exposed_Suprapubic	10:96703491:A:C	A	A	+	2.13837e-16	1.5235e-17	0
CYP2C19	ENSG00000165841	GTEx/v8	Skin_Sun_Exposed_Lower_leg	10:96703491:A:C	A	A	+	4.45316e-16	1.14306e-17	0
CYP2C19	ENSG00000165841	GTEx/v8	Skin_Not_Sun_Exposed_Suprapubic	10:96708226:A:G	A	A	+	8.67642e-17	1.5235e-17	0
CYP2C19	ENSG00000165841	GTEx/v8	Skin_Sun_Exposed_Lower_leg	10:96708226:A:G	A	A	+	4.45316e-16	1.14306e-17	0
CYP2C19	ENSG00000165841	GTEx/v8	Skin_Not_Sun_Exposed_Suprapubic	10:96710164:C:T	T	T	+	8.67642e-17	1.5235e-17	0
CYP2C19	ENSG00000165841	GTEx/v8	Skin_Sun_Exposed_Lower_leg	10:96710164:C:T	T	T	+	4.45316e-16	1.14306e-17	0
CYP2C19	ENSG00000165841	GTEx/v8	Skin_Not_Sun_Exposed_Suprapubic	10:96713760:A:G	A	A	+	2.13837e-16	1.5235e-17	0
CYP2C19	ENSG00000165841	GTEx/v8	Skin_Sun_Exposed_Lower_leg	10:96713760:A:G	A	A	+	4.45316e-16	1.14306e-17	0
CYP2C19	ENSG00000165841	GTEx/v8	Skin_Not_Sun_Exposed_Suprapubic	10:96715671:C:T	C	C	+	2.13837e-16	1.5235e-17	0
CYP2C19	ENSG00000165841	GTEx/v8	Skin_Sun_Exposed_Lower_leg	10:96715671:C:T	C	C	+	4.45316e-16	1.14306e-17	0
CYP2C19	ENSG00000165841	GTEx/v8	Skin_Not_Sun_Exposed_Suprapubic	10:96717148:C:T	T	T	+	2.15297e-16	1.5235e-17	0
CYP2C19	ENSG00000165841	GTEx/v8	Skin_Sun_Exposed_Lower_leg	10:96717148:C:T	T	T	+	3.40397e-16	1.14306e-17	0
CYP2C19	ENSG00000165841	GTEx/v8	Skin_Not_Sun_Exposed_Suprapubic	10:96717478:C:T	C	C	+	8.67642e-17	1.5235e-17	0
CYP2C19	ENSG00000165841	GTEx/v8	Skin_Sun_Exposed_Lower_leg	10:96717478:C:T	C	C	+	4.45316e-16	1.14306e-17	0
CYP2C19	ENSG00000165841	GTEx/v8	Skin_Not_Sun_Exposed_Suprapubic	10:96718794:C:T	T	T	+	2.13837e-16	1.5235e-17	0
CYP2C19	ENSG00000165841	GTEx/v8	Skin_Sun_Exposed_Lower_leg	10:96718794:C:T	T	T	+	4.45316e-16	1.14306e-17	0
CYP2C19	ENSG00000165841	GTEx/v8	Skin_Not_Sun_Exposed_Suprapubic	10:96720051:A:G	A	A	+	1.46624e-16	1.5235e-17	0
CYP2C19	ENSG00000165841	GTEx/v8	Skin_Sun_Exposed_Lower_leg	10:96720051:A:G	A	A	+	3.5126e-16	1.14306e-17	0
CYP2C19	ENSG00000165841	GTEx/v8	Skin_Not_Sun_Exposed_Suprapubic	10:96720171:A:G	G	G	+	8.86946e-16	1.5235e-17	0
CYP2C19	ENSG00000165841	GTEx/v8	Skin_Sun_Exposed_Lower_leg	10:96720171:A:G	G	G	+	1.35078e-15	1.14306e-17	0
CYP2C19	ENSG00000165841	GTEx/v8	Skin_Not_Sun_Exposed_Suprapubic	10:96721607:C:T	C	C	+	8.67642e-17	1.5235e-17	0
CYP2C19	ENSG00000165841	GTEx/v8	Skin_Sun_Exposed_Lower_leg	10:96721607:C:T	C	C	+	4.45316e-16	1.14306e-17	0
CYP2C19	ENSG00000165841	GTEx/v8	Skin_Not_Sun_Exposed_Suprapubic	10:96725811:A:G	A	A	+	8.67642e-17	1.5235e-17	0
CYP2C19	ENSG00000165841	GTEx/v8	Skin_Sun_Exposed_Lower_leg	10:96725811:A:G	A	A	+	4.45316e-16	1.14306e-17	0
CYP2C19	ENSG00000165841	GTEx/v8	Skin_Not_Sun_Exposed_Suprapubic	10:96726295:T:TC	T	T	+	2.13837e-16	1.5235e-17	0
CYP2C19	ENSG00000165841	GTEx/v8	Skin_Sun_Exposed_Lower_leg	10:96726295:T:TC	T	T	+	4.45316e-16	1.14306e-17	0
CYP2C19	ENSG00000165841	GTEx/v8	Skin_Not_Sun_Exposed_Suprapubic	10:96726746:A:G	A	A	+	8.67642e-17	1.5235e-17	0
CYP2C19	ENSG00000165841	GTEx/v8	Skin_Sun_Exposed_Lower_leg	10:96726746:A:G	A	A	+	4.45316e-16	1.14306e-17	0
CYP2C19	ENSG00000165841	GTEx/v8	Skin_Not_Sun_Exposed_Suprapubic	10:96726897:A:G	A	A	+	8.67642e-17	1.5235e-17	0
CYP2C19	ENSG00000165841	GTEx/v8	Skin_Sun_Exposed_Lower_leg	10:96726897:A:G	A	A	+	4.45316e-16	1.14306e-17	0
CYP2C19	ENSG00000165841	GTEx/v8	Skin_Not_Sun_Exposed_Suprapubic	10:96727160:A:G	G	G	+	8.67642e-17	1.5235e-17	0
CYP2C19	ENSG00000165841	GTEx/v8	Skin_Sun_Exposed_Lower_leg	10:96727160:A:G	G	G	+	4.45316e-16	1.14306e-17	0
CYP2C19	ENSG00000165841	GTEx/v8	Skin_Not_Sun_Exposed_Suprapubic	10:96730064:C:T	T	T	+	8.67642e-17	1.5235e-17	0
CYP2C19	ENSG00000165841	GTEx/v8	Skin_Sun_Exposed_Lower_leg	10:96730064:C:T	T	T	+	8.4927e-16	1.14306e-17	0
CYP2C19	ENSG00000165841	GTEx/v8	Skin_Not_Sun_Exposed_Suprapubic	10:96731214:C:T	C	C	+	8.67642e-17	1.5235e-17	0
CYP2C19	ENSG00000165841	GTEx/v8	Skin_Sun_Exposed_Lower_leg	10:96731214:C:T	C	C	+	4.45316e-16	1.14306e-17	0
CYP2C19	ENSG00000165841	GTEx/v8	Skin_Not_Sun_Exposed_Suprapubic	10:96736514:C:T	T	T	+	1.21852e-16	1.5235e-17	0
CYP2C19	ENSG00000165841	GTEx/v8	Skin_Sun_Exposed_Lower_leg	10:96736514:C:T	T	T	+	7.36861e-16	1.14306e-17	0
CYP2C19	ENSG00000165841	GTEx/v8	Skin_Not_Sun_Exposed_Suprapubic	10:96746078:C:T	T	T	+	8.67642e-17	1.5235e-17	0
CYP2C19	ENSG00000165841	GTEx/v8	Skin_Sun_Exposed_Lower_leg	10:96746078:C:T	T	T	+	4.45316e-16	1.14306e-17	0
CYP2C19	ENSG00000165841	GTEx/v8	Skin_Not_Sun_Exposed_Suprapubic	10:96748492:A:G	A	G	+	9.42658e-05	1.5235e-17	0
CYP2C19	ENSG00000165841	GTEx/v8	Skin_Not_Sun_Exposed_Suprapubic	10:96749721:C:G	C	C	+	8.67642e-17	1.5235e-17	0
CYP2C19	ENSG00000165841	GTEx/v8	Skin_Sun_Exposed_Lower_leg	10:96749721:C:G	C	C	+	4.45316e-16	1.14306e-17	0
CYP2C19	ENSG00000165841	GTEx/v8	Skin_Not_Sun_Exposed_Suprapubic	10:96750182:C:G	C	C	+	8.67642e-17	1.5235e-17	0
CYP2C19	ENSG00000165841	GTEx/v8	Skin_Sun_Exposed_Lower_leg	10:96750182:C:G	C	C	+	4.45316e-16	1.14306e-17	0
CYP2C19	ENSG00000165841	GTEx/v8	Skin_Not_Sun_Exposed_Suprapubic	10:96754465:C:G	G	G	+	2.13837e-16	1.5235e-17	0
CYP2C19	ENSG00000165841	GTEx/v8	Skin_Sun_Exposed_Lower_leg	10:96754465:C:G	G	G	+	1.59803e-16	1.14306e-17	0
CYP2C19	ENSG00000165841	GTEx/v8	Skin_Not_Sun_Exposed_Suprapubic	10:96754656:C:T	C	C	+	8.67642e-17	1.5235e-17	0
CYP2C19	ENSG00000165841	GTEx/v8	Skin_Sun_Exposed_Lower_leg	10:96754656:C:T	C	C	+	3.22224e-16	1.14306e-17	0
CYP2C19	ENSG00000165841	GTEx/v8	Skin_Not_Sun_Exposed_Suprapubic	10:96757047:A:G	G	G	+	8.67642e-17	1.5235e-17	0
CYP2C19	ENSG00000165841	GTEx/v8	Skin_Sun_Exposed_Lower_leg	10:96757047:A:G	G	G	+	3.22224e-16	1.14306e-17	0
CYP2C8	ENSG00000138115	GTEx/v8	Brain_Amygdala	10:96657738:C:T	T	T	+	1.31782e-05	0.0262148	0
CYP2C8	ENSG00000138115	GTEx/v8	Brain_Amygdala	10:96730424:A:G	A	A	+	3.2206e-05	0.0262148	0
CYP2C9	ENSG00000138109	GTEx/v8	Skin_Not_Sun_Exposed_Suprapubic	10:96657738:C:T	T	T	+	0.000111466	0.000521876	0
ENTPD1	ENSG00000138185	eQTLGen	eQTLGen_cis_eQTLs	10:96653825:A:G	G	A	-	6.9484e-07	0.00218247	0
ENTPD1	ENSG00000138185	eQTLGen	eQTLGen_cis_eQTLs	10:96654299:A:G	A	G	-	1.2778e-07	0.000426306	0
ENTPD1	ENSG00000138185	eQTLGen	eQTLGen_cis_eQTLs	10:96678687:A:G	A	G	-	4.0931e-06	0.0117686	0
HELLS	ENSG00000119969	eQTLGen	eQTLGen_cis_eQTLs	10:96191080:A:G	A	NA	NA	1.9863e-89	0	0
HELLS	ENSG00000119969	BIOSQTL	BIOS_eQTL_geneLevel	10:96191080:A:G	A	NA	NA	7.61579e-22	0	0
HELLS	ENSG00000119969	BIOSQTL	BIOS_eQTL_geneLevel	10:96191080:A:G	A	NA	NA	2.48269e-22	0	0
HELLS	ENSG00000119969	GTEx/v8	Skin_Sun_Exposed_Lower_leg	10:96191080:A:G	A	NA	NA	0.000137079	9.90216e-14	0
HELLS	ENSG00000119969	eQTLGen	eQTLGen_cis_eQTLs	10:96283248:C:T	C	NA	NA	2.724e-90	0	0
HELLS	ENSG00000119969	BIOSQTL	BIOS_eQTL_geneLevel	10:96283248:C:T	C	NA	NA	6.97008e-06	0.00488633	0
HELLS	ENSG00000119969	GTEx/v8	Skin_Sun_Exposed_Lower_leg	10:96283248:C:T	C	NA	NA	0.000149072	9.90216e-14	0
HELLS	ENSG00000119969	eQTLGen	eQTLGen_cis_eQTLs	10:96383524:A:G	G	NA	NA	2.5946e-15	0	0
HELLS	ENSG00000119969	GTEx/v8	Skin_Not_Sun_Exposed_Suprapubic	10:96383524:A:G	G	NA	NA	4.28794e-05	2.49832e-16	0
HELLS	ENSG00000119969	eQTLGen	eQTLGen_cis_eQTLs	10:96387031:G:T	G	NA	NA	1.5213e-15	0	0
HELLS	ENSG00000119969	eQTLGen	eQTLGen_cis_eQTLs	10:96388364:G:T	G	NA	NA	3.1656e-15	0	0
HELLS	ENSG00000119969	GTEx/v8	Skin_Not_Sun_Exposed_Suprapubic	10:96388364:G:T	G	NA	NA	4.28794e-05	2.49832e-16	0
HELLS	ENSG00000119969	eQTLGen	eQTLGen_cis_eQTLs	10:96388665:C:T	T	NA	NA	3.4175e-16	0	0
HELLS	ENSG00000119969	GTEx/v8	Skin_Not_Sun_Exposed_Suprapubic	10:96388665:C:T	T	NA	NA	7.40768e-05	2.49832e-16	0
HELLS	ENSG00000119969	eQTLGen	eQTLGen_cis_eQTLs	10:96389223:A:G	G	NA	NA	3.2518e-16	0	0
HELLS	ENSG00000119969	GTEx/v8	Skin_Not_Sun_Exposed_Suprapubic	10:96389223:A:G	G	NA	NA	7.40768e-05	2.49832e-16	0
HELLS	ENSG00000119969	eQTLGen	eQTLGen_cis_eQTLs	10:96389784:A:G	A	NA	NA	2.1117e-15	0	0
HELLS	ENSG00000119969	GTEx/v8	Skin_Not_Sun_Exposed_Suprapubic	10:96389784:A:G	A	NA	NA	4.28794e-05	2.49832e-16	0
HELLS	ENSG00000119969	eQTLGen	eQTLGen_cis_eQTLs	10:96389786:C:T	T	NA	NA	1.0083e-16	0	0
HELLS	ENSG00000119969	GTEx/v8	Skin_Not_Sun_Exposed_Suprapubic	10:96389786:C:T	T	NA	NA	7.40768e-05	2.49832e-16	0
HELLS	ENSG00000119969	eQTLGen	eQTLGen_cis_eQTLs	10:96390079:A:G	A	NA	NA	3.0609e-15	0	0
HELLS	ENSG00000119969	GTEx/v8	Skin_Not_Sun_Exposed_Suprapubic	10:96390079:A:G	A	NA	NA	4.28794e-05	2.49832e-16	0
HELLS	ENSG00000119969	eQTLGen	eQTLGen_cis_eQTLs	10:96392063:C:T	C	NA	NA	3.4679e-15	0	0
HELLS	ENSG00000119969	GTEx/v8	Skin_Not_Sun_Exposed_Suprapubic	10:96392063:C:T	C	NA	NA	4.28794e-05	2.49832e-16	0
HELLS	ENSG00000119969	eQTLGen	eQTLGen_cis_eQTLs	10:96392186:G:T	T	NA	NA	3.9528e-16	0	0
HELLS	ENSG00000119969	GTEx/v8	Skin_Not_Sun_Exposed_Suprapubic	10:96392186:G:T	T	NA	NA	7.40768e-05	2.49832e-16	0
HELLS	ENSG00000119969	eQTLGen	eQTLGen_cis_eQTLs	10:96392306:A:G	G	NA	NA	2.096e-14	0	0
HELLS	ENSG00000119969	eQTLGen	eQTLGen_cis_eQTLs	10:96393683:A:G	G	NA	NA	3.5069e-15	0	0
HELLS	ENSG00000119969	GTEx/v8	Skin_Not_Sun_Exposed_Suprapubic	10:96393683:A:G	G	NA	NA	4.28794e-05	2.49832e-16	0
HELLS	ENSG00000119969	eQTLGen	eQTLGen_cis_eQTLs	10:96394254:C:T	T	NA	NA	3.1706e-15	0	0
HELLS	ENSG00000119969	GTEx/v8	Skin_Not_Sun_Exposed_Suprapubic	10:96394254:C:T	T	NA	NA	4.28794e-05	2.49832e-16	0
HELLS	ENSG00000119969	eQTLGen	eQTLGen_cis_eQTLs	10:96397539:G:T	T	NA	NA	4.7109e-15	0	0
HELLS	ENSG00000119969	GTEx/v8	Skin_Not_Sun_Exposed_Suprapubic	10:96397539:G:T	T	NA	NA	4.28794e-05	2.49832e-16	0
HELLS	ENSG00000119969	eQTLGen	eQTLGen_cis_eQTLs	10:96397876:C:T	T	NA	NA	4.1471e-15	0	0
HELLS	ENSG00000119969	GTEx/v8	Skin_Not_Sun_Exposed_Suprapubic	10:96397876:C:T	T	NA	NA	4.28794e-05	2.49832e-16	0
HELLS	ENSG00000119969	eQTLGen	eQTLGen_cis_eQTLs	10:96400221:C:T	T	NA	NA	3.4074e-15	0	0
HELLS	ENSG00000119969	GTEx/v8	Skin_Not_Sun_Exposed_Suprapubic	10:96400221:C:T	T	NA	NA	4.28794e-05	2.49832e-16	0
HELLS	ENSG00000119969	eQTLGen	eQTLGen_cis_eQTLs	10:96406092:A:G	A	NA	NA	5.9596e-15	0	0
HELLS	ENSG00000119969	GTEx/v8	Skin_Not_Sun_Exposed_Suprapubic	10:96406092:A:G	A	NA	NA	4.28794e-05	2.49832e-16	0
HELLS	ENSG00000119969	eQTLGen	eQTLGen_cis_eQTLs	10:96406166:A:G	A	NA	NA	5.3269e-16	0	0
HELLS	ENSG00000119969	GTEx/v8	Skin_Not_Sun_Exposed_Suprapubic	10:96406166:A:G	A	NA	NA	7.40768e-05	2.49832e-16	0
HELLS	ENSG00000119969	eQTLGen	eQTLGen_cis_eQTLs	10:96410154:G:T	T	NA	NA	5.8588e-14	0	0
HELLS	ENSG00000119969	eQTLGen	eQTLGen_cis_eQTLs	10:96411252:G:T	T	NA	NA	3.9692e-14	0	0
HELLS	ENSG00000119969	GTEx/v8	Skin_Not_Sun_Exposed_Suprapubic	10:96411252:G:T	T	NA	NA	4.28794e-05	2.49832e-16	0
HELLS	ENSG00000119969	eQTLGen	eQTLGen_cis_eQTLs	10:96414633:C:T	T	NA	NA	6.39e-15	0	0
HELLS	ENSG00000119969	GTEx/v8	Skin_Not_Sun_Exposed_Suprapubic	10:96414633:C:T	T	NA	NA	4.28794e-05	2.49832e-16	0
HELLS	ENSG00000119969	eQTLGen	eQTLGen_cis_eQTLs	10:96419165:A:C	C	NA	NA	4.8632e-15	0	0
HELLS	ENSG00000119969	GTEx/v8	Skin_Not_Sun_Exposed_Suprapubic	10:96419165:A:C	C	NA	NA	4.67249e-05	2.49832e-16	0
HELLS	ENSG00000119969	eQTLGen	eQTLGen_cis_eQTLs	10:96424148:G:T	T	NA	NA	4.2138e-15	0	0
HELLS	ENSG00000119969	GTEx/v8	Skin_Not_Sun_Exposed_Suprapubic	10:96424148:G:T	T	NA	NA	4.67249e-05	2.49832e-16	0
HELLS	ENSG00000119969	eQTLGen	eQTLGen_cis_eQTLs	10:96424439:A:G	G	NA	NA	3.8783e-15	0	0
HELLS	ENSG00000119969	GTEx/v8	Skin_Not_Sun_Exposed_Suprapubic	10:96424439:A:G	G	NA	NA	4.67249e-05	2.49832e-16	0
HELLS	ENSG00000119969	eQTLGen	eQTLGen_cis_eQTLs	10:96427354:C:T	C	NA	NA	5.0846e-15	0	0
HELLS	ENSG00000119969	GTEx/v8	Skin_Not_Sun_Exposed_Suprapubic	10:96427354:C:T	C	NA	NA	4.67249e-05	2.49832e-16	0
HELLS	ENSG00000119969	eQTLGen	eQTLGen_cis_eQTLs	10:96429130:A:G	G	NA	NA	6.9934e-15	0	0
HELLS	ENSG00000119969	GTEx/v8	Skin_Not_Sun_Exposed_Suprapubic	10:96429130:A:G	G	NA	NA	2.3044e-05	2.49832e-16	0
HELLS	ENSG00000119969	eQTLGen	eQTLGen_cis_eQTLs	10:96436439:A:G	G	NA	NA	5.8751e-15	0	0
HELLS	ENSG00000119969	GTEx/v8	Skin_Not_Sun_Exposed_Suprapubic	10:96436439:A:G	G	NA	NA	4.67249e-05	2.49832e-16	0
HELLS	ENSG00000119969	eQTLGen	eQTLGen_cis_eQTLs	10:96441082:C:T	C	NA	NA	5.9407e-15	0	0
HELLS	ENSG00000119969	GTEx/v8	Skin_Not_Sun_Exposed_Suprapubic	10:96441082:C:T	C	NA	NA	4.67249e-05	2.49832e-16	0
HELLS	ENSG00000119969	eQTLGen	eQTLGen_cis_eQTLs	10:96441927:C:G	C	NA	NA	3.3911e-15	0	0
HELLS	ENSG00000119969	GTEx/v8	Skin_Not_Sun_Exposed_Suprapubic	10:96441927:C:G	C	NA	NA	4.67249e-05	2.49832e-16	0
HELLS	ENSG00000119969	eQTLGen	eQTLGen_cis_eQTLs	10:96441949:A:G	A	NA	NA	4.6144e-15	0	0
HELLS	ENSG00000119969	GTEx/v8	Skin_Not_Sun_Exposed_Suprapubic	10:96441949:A:G	A	NA	NA	4.67249e-05	2.49832e-16	0
HELLS	ENSG00000119969	eQTLGen	eQTLGen_cis_eQTLs	10:96443099:C:T	C	C	+	1.0405e-66	0	0
HELLS	ENSG00000119969	BIOSQTL	BIOS_eQTL_geneLevel	10:96443099:C:T	C	C	+	4.64844e-13	0	0
HELLS	ENSG00000119969	BIOSQTL	BIOS_eQTL_geneLevel	10:96443099:C:T	C	C	+	1.13623e-14	0	0
HELLS	ENSG00000119969	eQTLGen	eQTLGen_cis_eQTLs	10:96444512:G:T	G	T	-	2.8537e-17	0	0
HELLS	ENSG00000119969	eQTLGen	eQTLGen_cis_eQTLs	10:96449450:A:C	C	NA	NA	4.484e-15	0	0
HELLS	ENSG00000119969	GTEx/v8	Skin_Not_Sun_Exposed_Suprapubic	10:96449450:A:C	C	NA	NA	4.67249e-05	2.49832e-16	0
HELLS	ENSG00000119969	eQTLGen	eQTLGen_cis_eQTLs	10:96450169:G:T	T	NA	NA	4.187e-15	0	0
HELLS	ENSG00000119969	GTEx/v8	Skin_Not_Sun_Exposed_Suprapubic	10:96450169:G:T	T	NA	NA	4.67249e-05	2.49832e-16	0
HELLS	ENSG00000119969	eQTLGen	eQTLGen_cis_eQTLs	10:96451060:A:C	A	NA	NA	4.7712e-15	0	0
HELLS	ENSG00000119969	GTEx/v8	Skin_Not_Sun_Exposed_Suprapubic	10:96451060:A:C	A	NA	NA	4.67249e-05	2.49832e-16	0
HELLS	ENSG00000119969	eQTLGen	eQTLGen_cis_eQTLs	10:96452024:A:C	A	NA	NA	4.8865e-15	0	0
HELLS	ENSG00000119969	GTEx/v8	Skin_Not_Sun_Exposed_Suprapubic	10:96452024:A:C	A	NA	NA	4.67249e-05	2.49832e-16	0
HELLS	ENSG00000119969	eQTLGen	eQTLGen_cis_eQTLs	10:96452818:C:T	T	NA	NA	2.7535e-15	0	0
HELLS	ENSG00000119969	GTEx/v8	Skin_Not_Sun_Exposed_Suprapubic	10:96452818:C:T	T	NA	NA	4.67249e-05	2.49832e-16	0
HELLS	ENSG00000119969	eQTLGen	eQTLGen_cis_eQTLs	10:96455800:C:T	C	NA	NA	3.6851e-15	0	0
HELLS	ENSG00000119969	GTEx/v8	Skin_Not_Sun_Exposed_Suprapubic	10:96455800:C:T	C	NA	NA	4.67249e-05	2.49832e-16	0
HELLS	ENSG00000119969	eQTLGen	eQTLGen_cis_eQTLs	10:96455809:G:T	T	NA	NA	4.9362e-12	0	0
HELLS	ENSG00000119969	GTEx/v8	Skin_Not_Sun_Exposed_Suprapubic	10:96455809:G:T	T	NA	NA	4.67249e-05	2.49832e-16	0
HELLS	ENSG00000119969	eQTLGen	eQTLGen_cis_eQTLs	10:96456121:A:C	A	NA	NA	4.3364e-15	0	0
HELLS	ENSG00000119969	GTEx/v8	Skin_Not_Sun_Exposed_Suprapubic	10:96456121:A:C	A	NA	NA	4.67249e-05	2.49832e-16	0
HELLS	ENSG00000119969	eQTLGen	eQTLGen_cis_eQTLs	10:96456685:A:G	G	A	-	5.0954e-16	0	0
HELLS	ENSG00000119969	GTEx/v8	Skin_Not_Sun_Exposed_Suprapubic	10:96456685:A:G	G	A	-	7.54918e-06	2.49832e-16	0
HELLS	ENSG00000119969	eQTLGen	eQTLGen_cis_eQTLs	10:96457019:G:T	G	NA	NA	5.7735e-15	0	0
HELLS	ENSG00000119969	GTEx/v8	Skin_Not_Sun_Exposed_Suprapubic	10:96457019:G:T	G	NA	NA	4.67249e-05	2.49832e-16	0
HELLS	ENSG00000119969	eQTLGen	eQTLGen_cis_eQTLs	10:96457208:C:T	T	NA	NA	3.9321e-12	0	0
HELLS	ENSG00000119969	GTEx/v8	Skin_Not_Sun_Exposed_Suprapubic	10:96457208:C:T	T	NA	NA	1.87628e-05	2.49832e-16	0
HELLS	ENSG00000119969	eQTLGen	eQTLGen_cis_eQTLs	10:96457756:C:T	T	T	+	2.0765e-44	0	0
HELLS	ENSG00000119969	BIOSQTL	BIOS_eQTL_geneLevel	10:96457756:C:T	T	T	+	5.14551e-13	0	0
HELLS	ENSG00000119969	BIOSQTL	BIOS_eQTL_geneLevel	10:96457756:C:T	T	T	+	1.27006e-14	0	0
HELLS	ENSG00000119969	eQTLGen	eQTLGen_cis_eQTLs	10:96458700:C:T	T	T	+	3.5114e-66	0	0
HELLS	ENSG00000119969	BIOSQTL	BIOS_eQTL_geneLevel	10:96458700:C:T	T	T	+	4.64844e-13	0	0
HELLS	ENSG00000119969	BIOSQTL	BIOS_eQTL_geneLevel	10:96458700:C:T	T	T	+	1.13623e-14	0	0
HELLS	ENSG00000119969	eQTLGen	eQTLGen_cis_eQTLs	10:96460278:A:G	A	NA	NA	9.4237e-15	0	0
HELLS	ENSG00000119969	GTEx/v8	Skin_Not_Sun_Exposed_Suprapubic	10:96460278:A:G	A	NA	NA	4.50576e-05	2.49832e-16	0
HELLS	ENSG00000119969	eQTLGen	eQTLGen_cis_eQTLs	10:96460294:A:G	A	NA	NA	4.7788e-15	0	0
HELLS	ENSG00000119969	GTEx/v8	Skin_Not_Sun_Exposed_Suprapubic	10:96460294:A:G	A	NA	NA	4.67249e-05	2.49832e-16	0
HELLS	ENSG00000119969	eQTLGen	eQTLGen_cis_eQTLs	10:96462251:C:G	C	NA	NA	4.7941e-15	0	0
HELLS	ENSG00000119969	GTEx/v8	Skin_Not_Sun_Exposed_Suprapubic	10:96462251:C:G	C	NA	NA	4.67249e-05	2.49832e-16	0
HELLS	ENSG00000119969	eQTLGen	eQTLGen_cis_eQTLs	10:96462701:A:G	G	NA	NA	3.9156e-15	0	0
HELLS	ENSG00000119969	GTEx/v8	Skin_Not_Sun_Exposed_Suprapubic	10:96462701:A:G	G	NA	NA	4.67249e-05	2.49832e-16	0
HELLS	ENSG00000119969	eQTLGen	eQTLGen_cis_eQTLs	10:96464293:A:G	A	A	+	1.623e-67	0	0
HELLS	ENSG00000119969	BIOSQTL	BIOS_eQTL_geneLevel	10:96464293:A:G	A	A	+	4.64844e-13	0	0
HELLS	ENSG00000119969	BIOSQTL	BIOS_eQTL_geneLevel	10:96464293:A:G	A	A	+	1.13623e-14	0	0
HELLS	ENSG00000119969	eQTLGen	eQTLGen_cis_eQTLs	10:96464730:A:G	A	G	-	3.1354e-16	0	0
HELLS	ENSG00000119969	GTEx/v8	Skin_Not_Sun_Exposed_Suprapubic	10:96464730:A:G	A	G	-	7.54918e-06	2.49832e-16	0
HELLS	ENSG00000119969	eQTLGen	eQTLGen_cis_eQTLs	10:96468755:C:T	C	NA	NA	5.6826e-15	0	0
HELLS	ENSG00000119969	GTEx/v8	Skin_Not_Sun_Exposed_Suprapubic	10:96468755:C:T	C	NA	NA	4.67249e-05	2.49832e-16	0
HELLS	ENSG00000119969	eQTLGen	eQTLGen_cis_eQTLs	10:96475624:G:T	T	NA	NA	1.7226e-14	0	0
HELLS	ENSG00000119969	GTEx/v8	Skin_Not_Sun_Exposed_Suprapubic	10:96475624:G:T	T	NA	NA	4.67249e-05	2.49832e-16	0
HELLS	ENSG00000119969	eQTLGen	eQTLGen_cis_eQTLs	10:96476102:C:G	G	NA	NA	6.2996e-15	0	0
HELLS	ENSG00000119969	GTEx/v8	Skin_Not_Sun_Exposed_Suprapubic	10:96476102:C:G	G	NA	NA	4.67249e-05	2.49832e-16	0
HELLS	ENSG00000119969	eQTLGen	eQTLGen_cis_eQTLs	10:96476786:A:G	A	NA	NA	7.6407e-15	0	0
HELLS	ENSG00000119969	GTEx/v8	Skin_Not_Sun_Exposed_Suprapubic	10:96476786:A:G	A	NA	NA	4.67249e-05	2.49832e-16	0
HELLS	ENSG00000119969	eQTLGen	eQTLGen_cis_eQTLs	10:96482852:A:G	G	NA	NA	6.2499e-15	0	0
HELLS	ENSG00000119969	GTEx/v8	Skin_Not_Sun_Exposed_Suprapubic	10:96482852:A:G	G	NA	NA	4.67249e-05	2.49832e-16	0
HELLS	ENSG00000119969	eQTLGen	eQTLGen_cis_eQTLs	10:96483008:C:G	C	NA	NA	7.5209e-15	0	0
HELLS	ENSG00000119969	GTEx/v8	Skin_Not_Sun_Exposed_Suprapubic	10:96483008:C:G	C	NA	NA	4.67249e-05	2.49832e-16	0
HELLS	ENSG00000119969	eQTLGen	eQTLGen_cis_eQTLs	10:96492543:A:G	A	G	-	2.4488e-15	0	0
HELLS	ENSG00000119969	GTEx/v8	Skin_Not_Sun_Exposed_Suprapubic	10:96492543:A:G	A	G	-	7.54918e-06	2.49832e-16	0
HELLS	ENSG00000119969	eQTLGen	eQTLGen_cis_eQTLs	10:96493058:C:T	T	T	+	1.5949e-67	0	0
HELLS	ENSG00000119969	BIOSQTL	BIOS_eQTL_geneLevel	10:96493058:C:T	T	T	+	5.83856e-13	0	0
HELLS	ENSG00000119969	BIOSQTL	BIOS_eQTL_geneLevel	10:96493058:C:T	T	T	+	1.58345e-14	0	0
HELLS	ENSG00000119969	eQTLGen	eQTLGen_cis_eQTLs	10:96493332:C:T	T	NA	NA	9.0599e-15	0	0
HELLS	ENSG00000119969	GTEx/v8	Skin_Not_Sun_Exposed_Suprapubic	10:96493332:C:T	T	NA	NA	4.67249e-05	2.49832e-16	0
HELLS	ENSG00000119969	eQTLGen	eQTLGen_cis_eQTLs	10:96493750:A:G	A	NA	NA	2.8985e-15	0	0
HELLS	ENSG00000119969	GTEx/v8	Skin_Not_Sun_Exposed_Suprapubic	10:96493750:A:G	A	NA	NA	4.67249e-05	2.49832e-16	0
HELLS	ENSG00000119969	eQTLGen	eQTLGen_cis_eQTLs	10:96494912:C:T	T	NA	NA	9.2765e-15	0	0
HELLS	ENSG00000119969	GTEx/v8	Skin_Not_Sun_Exposed_Suprapubic	10:96494912:C:T	T	NA	NA	4.67249e-05	2.49832e-16	0
HELLS	ENSG00000119969	eQTLGen	eQTLGen_cis_eQTLs	10:96495266:A:G	A	NA	NA	6.851e-15	0	0
HELLS	ENSG00000119969	GTEx/v8	Skin_Not_Sun_Exposed_Suprapubic	10:96495266:A:G	A	NA	NA	0.000123889	2.49832e-16	0
HELLS	ENSG00000119969	eQTLGen	eQTLGen_cis_eQTLs	10:96498144:A:G	G	NA	NA	1.0406e-14	0	0
HELLS	ENSG00000119969	GTEx/v8	Skin_Not_Sun_Exposed_Suprapubic	10:96498144:A:G	G	NA	NA	4.67249e-05	2.49832e-16	0
HELLS	ENSG00000119969	eQTLGen	eQTLGen_cis_eQTLs	10:96498813:C:T	C	NA	NA	1.0406e-14	0	0
HELLS	ENSG00000119969	GTEx/v8	Skin_Not_Sun_Exposed_Suprapubic	10:96498813:C:T	C	NA	NA	4.67249e-05	2.49832e-16	0
HELLS	ENSG00000119969	eQTLGen	eQTLGen_cis_eQTLs	10:96499512:A:T	T	A	-	2.3637e-15	0	0
HELLS	ENSG00000119969	GTEx/v8	Skin_Not_Sun_Exposed_Suprapubic	10:96499512:A:T	T	A	-	2.22618e-06	2.49832e-16	0
HELLS	ENSG00000119969	eQTLGen	eQTLGen_cis_eQTLs	10:96499555:G:T	G	T	-	2.8615e-15	0	0
HELLS	ENSG00000119969	GTEx/v8	Skin_Not_Sun_Exposed_Suprapubic	10:96499555:G:T	G	T	-	2.25573e-06	2.49832e-16	0
HELLS	ENSG00000119969	eQTLGen	eQTLGen_cis_eQTLs	10:96499710:A:C	A	NA	NA	3.5635e-15	0	0
HELLS	ENSG00000119969	GTEx/v8	Skin_Not_Sun_Exposed_Suprapubic	10:96499710:A:C	A	NA	NA	4.67249e-05	2.49832e-16	0
HELLS	ENSG00000119969	eQTLGen	eQTLGen_cis_eQTLs	10:96499813:G:T	G	NA	NA	1.1063e-14	0	0
HELLS	ENSG00000119969	GTEx/v8	Skin_Not_Sun_Exposed_Suprapubic	10:96499813:G:T	G	NA	NA	4.67249e-05	2.49832e-16	0
HELLS	ENSG00000119969	eQTLGen	eQTLGen_cis_eQTLs	10:96499924:C:T	C	T	-	2.8615e-15	0	0
HELLS	ENSG00000119969	GTEx/v8	Skin_Not_Sun_Exposed_Suprapubic	10:96499924:C:T	C	T	-	2.25573e-06	2.49832e-16	0
HELLS	ENSG00000119969	eQTLGen	eQTLGen_cis_eQTLs	10:96500010:A:T	A	T	-	2.8615e-15	0	0
HELLS	ENSG00000119969	GTEx/v8	Skin_Not_Sun_Exposed_Suprapubic	10:96500010:A:T	A	T	-	2.25573e-06	2.49832e-16	0
HELLS	ENSG00000119969	eQTLGen	eQTLGen_cis_eQTLs	10:96500563:C:T	C	NA	NA	1.1452e-14	0	0
HELLS	ENSG00000119969	GTEx/v8	Skin_Not_Sun_Exposed_Suprapubic	10:96500563:C:T	C	NA	NA	4.67249e-05	2.49832e-16	0
HELLS	ENSG00000119969	eQTLGen	eQTLGen_cis_eQTLs	10:96501004:C:T	C	T	-	2.9596e-15	0	0
HELLS	ENSG00000119969	GTEx/v8	Skin_Not_Sun_Exposed_Suprapubic	10:96501004:C:T	C	T	-	2.25573e-06	2.49832e-16	0
HELLS	ENSG00000119969	eQTLGen	eQTLGen_cis_eQTLs	10:96501069:A:T	T	A	-	2.5964e-14	0	0
HELLS	ENSG00000119969	GTEx/v8	Skin_Not_Sun_Exposed_Suprapubic	10:96501069:A:T	T	A	-	1.01544e-06	2.49832e-16	0
HELLS	ENSG00000119969	eQTLGen	eQTLGen_cis_eQTLs	10:96501175:A:T	A	T	-	2.5964e-14	0	0
HELLS	ENSG00000119969	GTEx/v8	Skin_Not_Sun_Exposed_Suprapubic	10:96501175:A:T	A	T	-	1.01544e-06	2.49832e-16	0
HELLS	ENSG00000119969	eQTLGen	eQTLGen_cis_eQTLs	10:96501708:A:G	A	NA	NA	9.1459e-15	0	0
HELLS	ENSG00000119969	GTEx/v8	Skin_Not_Sun_Exposed_Suprapubic	10:96501708:A:G	A	NA	NA	4.67249e-05	2.49832e-16	0
HELLS	ENSG00000119969	eQTLGen	eQTLGen_cis_eQTLs	10:96502658:A:G	A	NA	NA	1.0357e-14	0	0
HELLS	ENSG00000119969	GTEx/v8	Skin_Not_Sun_Exposed_Suprapubic	10:96502658:A:G	A	NA	NA	4.67249e-05	2.49832e-16	0
HELLS	ENSG00000119969	eQTLGen	eQTLGen_cis_eQTLs	10:96503017:C:T	C	T	-	2.8846e-15	0	0
HELLS	ENSG00000119969	GTEx/v8	Skin_Not_Sun_Exposed_Suprapubic	10:96503017:C:T	C	T	-	2.25573e-06	2.49832e-16	0
HELLS	ENSG00000119969	eQTLGen	eQTLGen_cis_eQTLs	10:96504395:A:G	A	NA	NA	9.9417e-15	0	0
HELLS	ENSG00000119969	GTEx/v8	Skin_Not_Sun_Exposed_Suprapubic	10:96504395:A:G	A	NA	NA	4.67249e-05	2.49832e-16	0
HELLS	ENSG00000119969	eQTLGen	eQTLGen_cis_eQTLs	10:96505880:C:G	G	C	-	2.3222e-15	0	1
HELLS	ENSG00000119969	GTEx/v8	Skin_Not_Sun_Exposed_Suprapubic	10:96505880:C:G	G	C	-	2.22618e-06	2.49832e-16	1
HELLS	ENSG00000119969	eQTLGen	eQTLGen_cis_eQTLs	10:96507575:C:T	T	NA	NA	1.0704e-14	0	0
HELLS	ENSG00000119969	GTEx/v8	Skin_Not_Sun_Exposed_Suprapubic	10:96507575:C:T	T	NA	NA	4.67249e-05	2.49832e-16	0
HELLS	ENSG00000119969	eQTLGen	eQTLGen_cis_eQTLs	10:96507589:A:G	G	A	-	4.6008e-16	0	0
HELLS	ENSG00000119969	GTEx/v8	Skin_Not_Sun_Exposed_Suprapubic	10:96507589:A:G	G	A	-	8.20882e-06	2.49832e-16	0
HELLS	ENSG00000119969	eQTLGen	eQTLGen_cis_eQTLs	10:96508011:C:T	C	T	-	9.973e-15	0	0
HELLS	ENSG00000119969	GTEx/v8	Skin_Not_Sun_Exposed_Suprapubic	10:96508011:C:T	C	T	-	7.54918e-06	2.49832e-16	0
HELLS	ENSG00000119969	eQTLGen	eQTLGen_cis_eQTLs	10:96508039:A:C	C	A	-	3.9814e-14	0	0
HELLS	ENSG00000119969	GTEx/v8	Skin_Not_Sun_Exposed_Suprapubic	10:96508039:A:C	C	A	-	3.6861e-06	2.49832e-16	0
HELLS	ENSG00000119969	GTEx/v8	Skin_Not_Sun_Exposed_Suprapubic	10:96508789:T:TA	T	TA	-	3.6861e-06	2.49832e-16	0
HELLS	ENSG00000119969	GTEx/v8	Skin_Not_Sun_Exposed_Suprapubic	10:96509914:T:TC	T	TC	-	4.01028e-06	2.49832e-16	0
HELLS	ENSG00000119969	GTEx/v8	Skin_Not_Sun_Exposed_Suprapubic	10:96510711:C:CT	C	CT	-	4.01028e-06	2.49832e-16	0
HELLS	ENSG00000119969	eQTLGen	eQTLGen_cis_eQTLs	10:96511724:A:G	G	A	-	2.6923e-15	0	0
HELLS	ENSG00000119969	GTEx/v8	Skin_Not_Sun_Exposed_Suprapubic	10:96511724:A:G	G	A	-	7.54918e-06	2.49832e-16	0
HELLS	ENSG00000119969	eQTLGen	eQTLGen_cis_eQTLs	10:96512547:C:G	G	C	-	2.8402e-14	0	0
HELLS	ENSG00000119969	GTEx/v8	Skin_Not_Sun_Exposed_Suprapubic	10:96512547:C:G	G	C	-	3.6861e-06	2.49832e-16	0
HELLS	ENSG00000119969	eQTLGen	eQTLGen_cis_eQTLs	10:96513106:A:G	A	G	-	2.5905e-15	0	0
HELLS	ENSG00000119969	GTEx/v8	Skin_Not_Sun_Exposed_Suprapubic	10:96513106:A:G	A	G	-	7.54918e-06	2.49832e-16	0
HELLS	ENSG00000119969	eQTLGen	eQTLGen_cis_eQTLs	10:96514016:A:G	G	NA	NA	1.1452e-14	0	0
HELLS	ENSG00000119969	GTEx/v8	Skin_Not_Sun_Exposed_Suprapubic	10:96514016:A:G	G	NA	NA	4.67249e-05	2.49832e-16	0
HELLS	ENSG00000119969	eQTLGen	eQTLGen_cis_eQTLs	10:96514363:A:T	T	A	-	2.1994e-14	0	0
HELLS	ENSG00000119969	GTEx/v8	Skin_Not_Sun_Exposed_Suprapubic	10:96514363:A:T	T	A	-	4.01028e-06	2.49832e-16	0
HELLS	ENSG00000119969	GTEx/v8	Skin_Not_Sun_Exposed_Suprapubic	10:96514609:T:TC	T	TC	-	4.01028e-06	2.49832e-16	0
HELLS	ENSG00000119969	eQTLGen	eQTLGen_cis_eQTLs	10:96514778:A:C	C	A	-	5.3076e-15	0	0
HELLS	ENSG00000119969	GTEx/v8	Skin_Not_Sun_Exposed_Suprapubic	10:96514778:A:C	C	A	-	7.54918e-06	2.49832e-16	0
HELLS	ENSG00000119969	eQTLGen	eQTLGen_cis_eQTLs	10:96515341:A:G	A	G	-	8.2033e-15	0	0
HELLS	ENSG00000119969	GTEx/v8	Skin_Not_Sun_Exposed_Suprapubic	10:96515341:A:G	A	G	-	4.01028e-06	2.49832e-16	0
HELLS	ENSG00000119969	eQTLGen	eQTLGen_cis_eQTLs	10:96515342:C:T	C	NA	NA	1.1743e-14	0	0
HELLS	ENSG00000119969	GTEx/v8	Skin_Not_Sun_Exposed_Suprapubic	10:96515342:C:T	C	NA	NA	4.67249e-05	2.49832e-16	0
HELLS	ENSG00000119969	eQTLGen	eQTLGen_cis_eQTLs	10:96516575:C:T	C	T	-	2.9078e-15	0	0
HELLS	ENSG00000119969	GTEx/v8	Skin_Not_Sun_Exposed_Suprapubic	10:96516575:C:T	C	T	-	7.54918e-06	2.49832e-16	0
HELLS	ENSG00000119969	eQTLGen	eQTLGen_cis_eQTLs	10:96516699:G:T	G	NA	NA	1.1063e-14	0	0
HELLS	ENSG00000119969	GTEx/v8	Skin_Not_Sun_Exposed_Suprapubic	10:96516699:G:T	G	NA	NA	4.67249e-05	2.49832e-16	0
HELLS	ENSG00000119969	eQTLGen	eQTLGen_cis_eQTLs	10:96517626:A:C	A	NA	NA	1.1063e-14	0	0
HELLS	ENSG00000119969	GTEx/v8	Skin_Not_Sun_Exposed_Suprapubic	10:96517626:A:C	A	NA	NA	4.67249e-05	2.49832e-16	0
HELLS	ENSG00000119969	eQTLGen	eQTLGen_cis_eQTLs	10:96518705:C:T	T	C	-	3.1203e-15	0	0
HELLS	ENSG00000119969	GTEx/v8	Skin_Not_Sun_Exposed_Suprapubic	10:96518705:C:T	T	C	-	7.54918e-06	2.49832e-16	0
HELLS	ENSG00000119969	eQTLGen	eQTLGen_cis_eQTLs	10:96518844:A:G	G	A	-	4.4697e-15	0	0
HELLS	ENSG00000119969	GTEx/v8	Skin_Not_Sun_Exposed_Suprapubic	10:96518844:A:G	G	A	-	7.54918e-06	2.49832e-16	0
HELLS	ENSG00000119969	eQTLGen	eQTLGen_cis_eQTLs	10:96519132:C:T	T	NA	NA	1.0654e-14	0	0
HELLS	ENSG00000119969	GTEx/v8	Skin_Not_Sun_Exposed_Suprapubic	10:96519132:C:T	T	NA	NA	4.67249e-05	2.49832e-16	0
HELLS	ENSG00000119969	eQTLGen	eQTLGen_cis_eQTLs	10:96519134:G:T	T	NA	NA	1.1651e-14	0	0
HELLS	ENSG00000119969	GTEx/v8	Skin_Not_Sun_Exposed_Suprapubic	10:96519134:G:T	T	NA	NA	4.67249e-05	2.49832e-16	0
HELLS	ENSG00000119969	eQTLGen	eQTLGen_cis_eQTLs	10:96519244:G:T	G	NA	NA	1.6084e-14	0	0
HELLS	ENSG00000119969	GTEx/v8	Skin_Not_Sun_Exposed_Suprapubic	10:96519244:G:T	G	NA	NA	4.67249e-05	2.49832e-16	0
HELLS	ENSG00000119969	eQTLGen	eQTLGen_cis_eQTLs	10:96519691:A:G	A	NA	NA	1.0488e-14	0	0
HELLS	ENSG00000119969	GTEx/v8	Skin_Not_Sun_Exposed_Suprapubic	10:96519691:A:G	A	NA	NA	4.67249e-05	2.49832e-16	0
HELLS	ENSG00000119969	eQTLGen	eQTLGen_cis_eQTLs	10:96519743:C:T	C	NA	NA	1.1854e-14	0	0
HELLS	ENSG00000119969	GTEx/v8	Skin_Not_Sun_Exposed_Suprapubic	10:96519743:C:T	C	NA	NA	4.67249e-05	2.49832e-16	0
HELLS	ENSG00000119969	eQTLGen	eQTLGen_cis_eQTLs	10:96521045:C:T	T	C	-	3.9219e-15	0	0
HELLS	ENSG00000119969	GTEx/v8	Skin_Not_Sun_Exposed_Suprapubic	10:96521045:C:T	T	C	-	7.54918e-06	2.49832e-16	0
HELLS	ENSG00000119969	eQTLGen	eQTLGen_cis_eQTLs	10:96521574:G:T	G	T	-	8.7512e-15	0	0
HELLS	ENSG00000119969	GTEx/v8	Skin_Not_Sun_Exposed_Suprapubic	10:96521574:G:T	G	T	-	9.93721e-07	2.49832e-16	0
HELLS	ENSG00000119969	eQTLGen	eQTLGen_cis_eQTLs	10:96522365:C:T	C	C	+	2.5861e-65	0	0
HELLS	ENSG00000119969	BIOSQTL	BIOS_eQTL_geneLevel	10:96522365:C:T	C	C	+	5.83856e-13	0	0
HELLS	ENSG00000119969	BIOSQTL	BIOS_eQTL_geneLevel	10:96522365:C:T	C	C	+	1.41938e-14	0	0
HELLS	ENSG00000119969	eQTLGen	eQTLGen_cis_eQTLs	10:96522561:C:T	C	T	-	3.5383e-16	0	0
HELLS	ENSG00000119969	GTEx/v8	Skin_Not_Sun_Exposed_Suprapubic	10:96522561:C:T	T	T	-	7.54918e-06	2.49832e-16	0
HELLS	ENSG00000119969	eQTLGen	eQTLGen_cis_eQTLs	10:96523045:A:T	T	T	+	3.6976e-62	0	0
HELLS	ENSG00000119969	BIOSQTL	BIOS_eQTL_geneLevel	10:96523045:A:T	T	T	+	1.0827e-13	0	0
HELLS	ENSG00000119969	BIOSQTL	BIOS_eQTL_geneLevel	10:96523045:A:T	T	T	+	1.3023e-14	0	0
HELLS	ENSG00000119969	eQTLGen	eQTLGen_cis_eQTLs	10:96523070:A:G	A	A	+	2.4546e-27	0	0
HELLS	ENSG00000119969	eQTLGen	eQTLGen_cis_eQTLs	10:96523071:C:T	T	T	+	6.5759e-27	0	0
HELLS	ENSG00000119969	eQTLGen	eQTLGen_cis_eQTLs	10:96523073:A:G	A	A	+	1.2043e-26	0	0
HELLS	ENSG00000119969	eQTLGen	eQTLGen_cis_eQTLs	10:96523083:C:T	C	C	+	5.1e-47	0	0
HELLS	ENSG00000119969	BIOSQTL	BIOS_eQTL_geneLevel	10:96523083:C:T	C	C	+	5.83856e-13	0	0
HELLS	ENSG00000119969	BIOSQTL	BIOS_eQTL_geneLevel	10:96523083:C:T	C	C	+	1.41938e-14	0	0
HELLS	ENSG00000119969	eQTLGen	eQTLGen_cis_eQTLs	10:96523402:A:G	A	G	-	2.7667e-15	0	0
HELLS	ENSG00000119969	GTEx/v8	Skin_Not_Sun_Exposed_Suprapubic	10:96523402:A:G	A	G	-	8.20882e-06	2.49832e-16	0
HELLS	ENSG00000119969	eQTLGen	eQTLGen_cis_eQTLs	10:96524395:C:T	T	C	-	1.7423e-69	0	0
HELLS	ENSG00000119969	BIOSQTL	BIOS_eQTL_geneLevel	10:96524395:C:T	T	C	-	1.08268e-23	0	0
HELLS	ENSG00000119969	BIOSQTL	BIOS_eQTL_geneLevel	10:96524395:C:T	T	C	-	1.16822e-07	8.33704e-05	0
HELLS	ENSG00000119969	GTEx/v8	Skin_Not_Sun_Exposed_Suprapubic	10:96524395:C:T	T	C	-	1.29203e-07	2.49832e-16	0
HELLS	ENSG00000119969	eQTLGen	eQTLGen_cis_eQTLs	10:96525300:C:G	C	G	-	1.2661e-14	0	0
HELLS	ENSG00000119969	GTEx/v8	Skin_Not_Sun_Exposed_Suprapubic	10:96525300:C:G	C	G	-	7.54918e-06	2.49832e-16	0
HELLS	ENSG00000119969	eQTLGen	eQTLGen_cis_eQTLs	10:96525865:A:G	A	A	+	2.6489e-65	0	0
HELLS	ENSG00000119969	BIOSQTL	BIOS_eQTL_geneLevel	10:96525865:A:G	A	A	+	5.83856e-13	0	0
HELLS	ENSG00000119969	BIOSQTL	BIOS_eQTL_geneLevel	10:96525865:A:G	A	A	+	1.41938e-14	0	0
HELLS	ENSG00000119969	eQTLGen	eQTLGen_cis_eQTLs	10:96526531:A:C	C	A	-	4.5632e-15	0	0
HELLS	ENSG00000119969	GTEx/v8	Skin_Not_Sun_Exposed_Suprapubic	10:96526531:A:C	C	A	-	7.54918e-06	2.49832e-16	0
HELLS	ENSG00000119969	eQTLGen	eQTLGen_cis_eQTLs	10:96527384:C:G	C	G	-	2.5288e-15	0	0
HELLS	ENSG00000119969	GTEx/v8	Skin_Not_Sun_Exposed_Suprapubic	10:96527384:C:G	C	G	-	4.01933e-06	2.49832e-16	0
HELLS	ENSG00000119969	eQTLGen	eQTLGen_cis_eQTLs	10:96528430:C:T	C	T	-	3.2373e-15	0	0
HELLS	ENSG00000119969	GTEx/v8	Skin_Not_Sun_Exposed_Suprapubic	10:96528430:C:T	C	T	-	4.01933e-06	2.49832e-16	0
HELLS	ENSG00000119969	eQTLGen	eQTLGen_cis_eQTLs	10:96529544:C:T	C	T	-	2.4765e-15	0	0
HELLS	ENSG00000119969	GTEx/v8	Skin_Not_Sun_Exposed_Suprapubic	10:96529544:C:T	C	T	-	4.01933e-06	2.49832e-16	0
HELLS	ENSG00000119969	eQTLGen	eQTLGen_cis_eQTLs	10:96530260:C:T	C	T	-	2.88e-15	0	0
HELLS	ENSG00000119969	GTEx/v8	Skin_Not_Sun_Exposed_Suprapubic	10:96530260:C:T	C	T	-	2.22618e-06	2.49832e-16	0
HELLS	ENSG00000119969	eQTLGen	eQTLGen_cis_eQTLs	10:96530497:A:G	G	NA	NA	1.2962e-14	0	0
HELLS	ENSG00000119969	GTEx/v8	Skin_Not_Sun_Exposed_Suprapubic	10:96530497:A:G	G	NA	NA	4.67249e-05	2.49832e-16	0
HELLS	ENSG00000119969	eQTLGen	eQTLGen_cis_eQTLs	10:96531260:G:T	G	T	-	9.3204e-15	0	0
HELLS	ENSG00000119969	GTEx/v8	Skin_Not_Sun_Exposed_Suprapubic	10:96531260:G:T	G	T	-	4.01933e-06	2.49832e-16	0
HELLS	ENSG00000119969	eQTLGen	eQTLGen_cis_eQTLs	10:96531369:G:T	G	T	-	2.8053e-14	0	0
HELLS	ENSG00000119969	GTEx/v8	Skin_Not_Sun_Exposed_Suprapubic	10:96531369:G:T	G	T	-	4.01028e-06	2.49832e-16	0
HELLS	ENSG00000119969	eQTLGen	eQTLGen_cis_eQTLs	10:96531598:C:T	T	C	-	8.0073e-14	0	0
HELLS	ENSG00000119969	GTEx/v8	Skin_Not_Sun_Exposed_Suprapubic	10:96531598:C:T	T	C	-	4.01028e-06	2.49832e-16	0
HELLS	ENSG00000119969	eQTLGen	eQTLGen_cis_eQTLs	10:96532073:C:T	C	NA	NA	2.0636e-14	0	0
HELLS	ENSG00000119969	GTEx/v8	Skin_Not_Sun_Exposed_Suprapubic	10:96532073:C:T	C	NA	NA	4.67249e-05	2.49832e-16	0
HELLS	ENSG00000119969	eQTLGen	eQTLGen_cis_eQTLs	10:96532930:A:G	A	G	-	2.7825e-16	0	0
HELLS	ENSG00000119969	GTEx/v8	Skin_Not_Sun_Exposed_Suprapubic	10:96532930:A:G	A	G	-	7.54918e-06	2.49832e-16	0
HELLS	ENSG00000119969	eQTLGen	eQTLGen_cis_eQTLs	10:96533173:C:T	T	NA	NA	1.4216e-14	0	0
HELLS	ENSG00000119969	GTEx/v8	Skin_Not_Sun_Exposed_Suprapubic	10:96533173:C:T	T	NA	NA	4.67249e-05	2.49832e-16	0
HELLS	ENSG00000119969	eQTLGen	eQTLGen_cis_eQTLs	10:96533587:C:T	C	T	-	1.0616e-13	0	0
HELLS	ENSG00000119969	GTEx/v8	Skin_Not_Sun_Exposed_Suprapubic	10:96533587:C:T	C	T	-	1.91298e-06	2.49832e-16	0
HELLS	ENSG00000119969	eQTLGen	eQTLGen_cis_eQTLs	10:96533767:A:G	G	A	-	3.2477e-15	0	0
HELLS	ENSG00000119969	GTEx/v8	Skin_Not_Sun_Exposed_Suprapubic	10:96533767:A:G	G	A	-	4.01933e-06	2.49832e-16	0
HELLS	ENSG00000119969	eQTLGen	eQTLGen_cis_eQTLs	10:96534043:A:T	A	T	-	2.8053e-14	0	0
HELLS	ENSG00000119969	GTEx/v8	Skin_Not_Sun_Exposed_Suprapubic	10:96534043:A:T	A	T	-	4.01028e-06	2.49832e-16	0
HELLS	ENSG00000119969	eQTLGen	eQTLGen_cis_eQTLs	10:96534234:A:G	G	NA	NA	1.3291e-14	0	0
HELLS	ENSG00000119969	GTEx/v8	Skin_Not_Sun_Exposed_Suprapubic	10:96534234:A:G	G	NA	NA	4.67249e-05	2.49832e-16	0
HELLS	ENSG00000119969	eQTLGen	eQTLGen_cis_eQTLs	10:96534475:G:T	G	T	-	3.1647e-14	0	0
HELLS	ENSG00000119969	GTEx/v8	Skin_Not_Sun_Exposed_Suprapubic	10:96534475:G:T	G	T	-	4.01028e-06	2.49832e-16	0
HELLS	ENSG00000119969	eQTLGen	eQTLGen_cis_eQTLs	10:96535628:C:T	C	T	-	4.0556e-14	0	0
HELLS	ENSG00000119969	GTEx/v8	Skin_Not_Sun_Exposed_Suprapubic	10:96535628:C:T	C	T	-	1.91298e-06	2.49832e-16	0
HELLS	ENSG00000119969	eQTLGen	eQTLGen_cis_eQTLs	10:96539144:A:G	G	A	-	1.3628e-14	0	0
HELLS	ENSG00000119969	GTEx/v8	Skin_Not_Sun_Exposed_Suprapubic	10:96539144:A:G	G	A	-	4.01028e-06	2.49832e-16	0
HELLS	ENSG00000119969	GTEx/v8	Skin_Not_Sun_Exposed_Suprapubic	10:96539980:C:CTT	C	NA	NA	4.67249e-05	2.49832e-16	0
HELLS	ENSG00000119969	eQTLGen	eQTLGen_cis_eQTLs	10:96540889:A:G	A	G	-	1.435e-14	0	0
HELLS	ENSG00000119969	GTEx/v8	Skin_Not_Sun_Exposed_Suprapubic	10:96540889:A:G	A	G	-	9.93721e-07	2.49832e-16	0
HELLS	ENSG00000119969	eQTLGen	eQTLGen_cis_eQTLs	10:96541373:A:G	G	A	-	1.9357e-15	0	0
HELLS	ENSG00000119969	GTEx/v8	Skin_Not_Sun_Exposed_Suprapubic	10:96541373:A:G	G	A	-	4.01933e-06	2.49832e-16	0
HELLS	ENSG00000119969	eQTLGen	eQTLGen_cis_eQTLs	10:96541982:A:G	G	G	+	8.9346e-67	0	0
HELLS	ENSG00000119969	BIOSQTL	BIOS_eQTL_geneLevel	10:96541982:A:G	G	G	+	3.83104e-13	0	0
HELLS	ENSG00000119969	BIOSQTL	BIOS_eQTL_geneLevel	10:96541982:A:G	G	G	+	1.01311e-14	0	0
HELLS	ENSG00000119969	eQTLGen	eQTLGen_cis_eQTLs	10:96542689:A:G	G	A	-	6.1614e-15	0	0
HELLS	ENSG00000119969	GTEx/v8	Skin_Not_Sun_Exposed_Suprapubic	10:96542689:A:G	G	A	-	4.01933e-06	2.49832e-16	0
HELLS	ENSG00000119969	eQTLGen	eQTLGen_cis_eQTLs	10:96543753:C:G	G	NA	NA	2.0286e-14	0	0
HELLS	ENSG00000119969	GTEx/v8	Skin_Not_Sun_Exposed_Suprapubic	10:96543753:C:G	G	NA	NA	4.67249e-05	2.49832e-16	0
HELLS	ENSG00000119969	eQTLGen	eQTLGen_cis_eQTLs	10:96544815:C:T	C	NA	NA	4.9209e-14	0	0
HELLS	ENSG00000119969	GTEx/v8	Skin_Not_Sun_Exposed_Suprapubic	10:96544815:C:T	C	NA	NA	9.93721e-07	2.49832e-16	0
HELLS	ENSG00000119969	eQTLGen	eQTLGen_cis_eQTLs	10:96544980:C:T	T	NA	NA	5.5931e-15	0	0
HELLS	ENSG00000119969	GTEx/v8	Skin_Not_Sun_Exposed_Suprapubic	10:96544980:C:T	T	NA	NA	4.01933e-06	2.49832e-16	0
HELLS	ENSG00000119969	eQTLGen	eQTLGen_cis_eQTLs	10:96545475:C:T	T	NA	NA	2.315e-14	0	0
HELLS	ENSG00000119969	GTEx/v8	Skin_Not_Sun_Exposed_Suprapubic	10:96545475:C:T	T	NA	NA	4.67249e-05	2.49832e-16	0
HELLS	ENSG00000119969	eQTLGen	eQTLGen_cis_eQTLs	10:96545632:C:T	T	NA	NA	2.315e-14	0	0
HELLS	ENSG00000119969	GTEx/v8	Skin_Not_Sun_Exposed_Suprapubic	10:96545632:C:T	T	NA	NA	4.67249e-05	2.49832e-16	0
HELLS	ENSG00000119969	eQTLGen	eQTLGen_cis_eQTLs	10:96546020:A:T	A	NA	NA	1.4283e-14	0	0
HELLS	ENSG00000119969	GTEx/v8	Skin_Not_Sun_Exposed_Suprapubic	10:96546020:A:T	A	NA	NA	4.67249e-05	2.49832e-16	0
HELLS	ENSG00000119969	eQTLGen	eQTLGen_cis_eQTLs	10:96546246:G:T	T	NA	NA	1.7119e-14	0	0
HELLS	ENSG00000119969	GTEx/v8	Skin_Not_Sun_Exposed_Suprapubic	10:96546246:G:T	T	NA	NA	4.67249e-05	2.49832e-16	0
HELLS	ENSG00000119969	eQTLGen	eQTLGen_cis_eQTLs	10:96546697:A:C	C	NA	NA	1.4162e-13	0	0
HELLS	ENSG00000119969	GTEx/v8	Skin_Not_Sun_Exposed_Suprapubic	10:96546697:A:C	C	NA	NA	4.62199e-05	2.49832e-16	0
HELLS	ENSG00000119969	eQTLGen	eQTLGen_cis_eQTLs	10:96547356:A:T	A	T	-	3.6922e-14	0	0
HELLS	ENSG00000119969	GTEx/v8	Skin_Not_Sun_Exposed_Suprapubic	10:96547356:A:T	A	T	-	4.01028e-06	2.49832e-16	0
HELLS	ENSG00000119969	eQTLGen	eQTLGen_cis_eQTLs	10:96547736:A:T	A	NA	NA	1.7119e-14	0	0
HELLS	ENSG00000119969	GTEx/v8	Skin_Not_Sun_Exposed_Suprapubic	10:96547736:A:T	A	NA	NA	3.19839e-05	2.49832e-16	0
HELLS	ENSG00000119969	eQTLGen	eQTLGen_cis_eQTLs	10:96548490:C:T	T	C	-	4.527e-15	0	0
HELLS	ENSG00000119969	GTEx/v8	Skin_Not_Sun_Exposed_Suprapubic	10:96548490:C:T	T	C	-	4.01933e-06	2.49832e-16	0
HELLS	ENSG00000119969	GTEx/v8	Skin_Not_Sun_Exposed_Suprapubic	10:96548877:G:GT	GT	NA	NA	1.14013e-05	2.49832e-16	0
HELLS	ENSG00000119969	eQTLGen	eQTLGen_cis_eQTLs	10:96549486:C:T	T	C	-	3.6922e-14	0	0
HELLS	ENSG00000119969	GTEx/v8	Skin_Not_Sun_Exposed_Suprapubic	10:96549486:C:T	T	C	-	4.01028e-06	2.49832e-16	0
HELLS	ENSG00000119969	eQTLGen	eQTLGen_cis_eQTLs	10:96549859:A:T	T	A	-	5.2882e-14	0	0
HELLS	ENSG00000119969	GTEx/v8	Skin_Not_Sun_Exposed_Suprapubic	10:96549859:A:T	T	A	-	4.01028e-06	2.49832e-16	0
HELLS	ENSG00000119969	GTEx/v8	Skin_Not_Sun_Exposed_Suprapubic	10:96549881:C:CT	C	CT	-	9.93721e-07	2.49832e-16	0
HELLS	ENSG00000119969	eQTLGen	eQTLGen_cis_eQTLs	10:96550077:A:T	T	A	-	3.6526e-14	0	0
HELLS	ENSG00000119969	GTEx/v8	Skin_Not_Sun_Exposed_Suprapubic	10:96550077:A:T	T	A	-	9.93721e-07	2.49832e-16	0
HELLS	ENSG00000119969	eQTLGen	eQTLGen_cis_eQTLs	10:96550919:A:T	A	NA	NA	2.8648e-12	0	0
HELLS	ENSG00000119969	GTEx/v8	Skin_Not_Sun_Exposed_Suprapubic	10:96550919:A:T	A	NA	NA	4.67249e-05	2.49832e-16	0
HELLS	ENSG00000119969	eQTLGen	eQTLGen_cis_eQTLs	10:96551090:A:G	G	A	-	3.9206e-14	0	0
HELLS	ENSG00000119969	GTEx/v8	Skin_Not_Sun_Exposed_Suprapubic	10:96551090:A:G	G	A	-	1.91298e-06	2.49832e-16	0
HELLS	ENSG00000119969	eQTLGen	eQTLGen_cis_eQTLs	10:96551092:C:T	T	C	-	6.5295e-14	0	0
HELLS	ENSG00000119969	GTEx/v8	Skin_Not_Sun_Exposed_Suprapubic	10:96551092:C:T	T	C	-	1.91298e-06	2.49832e-16	0
HELLS	ENSG00000119969	eQTLGen	eQTLGen_cis_eQTLs	10:96551216:C:G	C	NA	NA	1.7119e-14	0	0
HELLS	ENSG00000119969	GTEx/v8	Skin_Not_Sun_Exposed_Suprapubic	10:96551216:C:G	C	NA	NA	4.67249e-05	2.49832e-16	0
HELLS	ENSG00000119969	eQTLGen	eQTLGen_cis_eQTLs	10:96551475:A:G	A	NA	NA	7.2014e-12	0	0
HELLS	ENSG00000119969	GTEx/v8	Skin_Not_Sun_Exposed_Suprapubic	10:96551475:A:G	A	NA	NA	6.821e-05	2.49832e-16	0
HELLS	ENSG00000119969	eQTLGen	eQTLGen_cis_eQTLs	10:96552187:C:T	T	NA	NA	2.5446e-14	0	0
HELLS	ENSG00000119969	GTEx/v8	Skin_Not_Sun_Exposed_Suprapubic	10:96552187:C:T	T	NA	NA	4.67249e-05	2.49832e-16	0
HELLS	ENSG00000119969	eQTLGen	eQTLGen_cis_eQTLs	10:96552188:A:T	A	T	-	6.7317e-14	0	0
HELLS	ENSG00000119969	GTEx/v8	Skin_Not_Sun_Exposed_Suprapubic	10:96552188:A:T	A	T	-	1.91298e-06	2.49832e-16	0
HELLS	ENSG00000119969	eQTLGen	eQTLGen_cis_eQTLs	10:96552327:A:G	G	A	-	3.6922e-14	0	0
HELLS	ENSG00000119969	GTEx/v8	Skin_Not_Sun_Exposed_Suprapubic	10:96552327:A:G	G	A	-	4.01028e-06	2.49832e-16	0
HELLS	ENSG00000119969	eQTLGen	eQTLGen_cis_eQTLs	10:96553499:C:G	C	G	-	8.4571e-16	0	0
HELLS	ENSG00000119969	GTEx/v8	Skin_Not_Sun_Exposed_Suprapubic	10:96553499:C:G	C	G	-	1.91298e-06	2.49832e-16	0
HELLS	ENSG00000119969	eQTLGen	eQTLGen_cis_eQTLs	10:96553520:A:G	A	G	-	2.6004e-14	0	0
HELLS	ENSG00000119969	GTEx/v8	Skin_Not_Sun_Exposed_Suprapubic	10:96553520:A:G	A	G	-	9.93721e-07	2.49832e-16	0
HELLS	ENSG00000119969	eQTLGen	eQTLGen_cis_eQTLs	10:96553577:A:G	G	NA	NA	1.4283e-14	0	0
HELLS	ENSG00000119969	GTEx/v8	Skin_Not_Sun_Exposed_Suprapubic	10:96553577:A:G	G	NA	NA	4.67249e-05	2.49832e-16	0
HELLS	ENSG00000119969	eQTLGen	eQTLGen_cis_eQTLs	10:96553689:G:T	G	T	-	2.3954e-14	0	0
HELLS	ENSG00000119969	GTEx/v8	Skin_Not_Sun_Exposed_Suprapubic	10:96553689:G:T	G	T	-	4.01028e-06	2.49832e-16	0
HELLS	ENSG00000119969	eQTLGen	eQTLGen_cis_eQTLs	10:96553753:A:G	A	NA	NA	1.4485e-14	0	0
HELLS	ENSG00000119969	GTEx/v8	Skin_Not_Sun_Exposed_Suprapubic	10:96553753:A:G	A	NA	NA	5.36009e-05	2.49832e-16	0
HELLS	ENSG00000119969	eQTLGen	eQTLGen_cis_eQTLs	10:96553758:G:T	G	T	-	9.6035e-18	0	0
HELLS	ENSG00000119969	GTEx/v8	Skin_Not_Sun_Exposed_Suprapubic	10:96553758:G:T	G	T	-	1.91298e-06	2.49832e-16	0
HELLS	ENSG00000119969	eQTLGen	eQTLGen_cis_eQTLs	10:96553918:C:T	T	NA	NA	1.0243e-14	0	0
HELLS	ENSG00000119969	GTEx/v8	Skin_Not_Sun_Exposed_Suprapubic	10:96553918:C:T	T	NA	NA	4.67249e-05	2.49832e-16	0
HELLS	ENSG00000119969	eQTLGen	eQTLGen_cis_eQTLs	10:96554049:C:G	G	C	-	4.9965e-15	0	0
HELLS	ENSG00000119969	GTEx/v8	Skin_Not_Sun_Exposed_Suprapubic	10:96554049:C:G	G	C	-	4.01933e-06	2.49832e-16	0
HELLS	ENSG00000119969	eQTLGen	eQTLGen_cis_eQTLs	10:96554771:C:T	C	NA	NA	1.7579e-14	0	0
HELLS	ENSG00000119969	GTEx/v8	Skin_Not_Sun_Exposed_Suprapubic	10:96554771:C:T	C	NA	NA	4.67249e-05	2.49832e-16	0
HELLS	ENSG00000119969	eQTLGen	eQTLGen_cis_eQTLs	10:96555316:G:T	G	T	-	3.1794e-14	0	0
HELLS	ENSG00000119969	GTEx/v8	Skin_Not_Sun_Exposed_Suprapubic	10:96555316:G:T	G	T	-	5.81188e-07	2.49832e-16	0
HELLS	ENSG00000119969	eQTLGen	eQTLGen_cis_eQTLs	10:96555447:A:G	G	A	-	3.715e-14	0	0
HELLS	ENSG00000119969	GTEx/v8	Skin_Not_Sun_Exposed_Suprapubic	10:96555447:A:G	G	A	-	1.91298e-06	2.49832e-16	0
HELLS	ENSG00000119969	GTEx/v8	Skin_Not_Sun_Exposed_Suprapubic	10:96555605:G:GT	G	GT	-	4.01028e-06	2.49832e-16	0
HELLS	ENSG00000119969	eQTLGen	eQTLGen_cis_eQTLs	10:96556316:A:G	A	G	-	2.724e-14	0	0
HELLS	ENSG00000119969	GTEx/v8	Skin_Not_Sun_Exposed_Suprapubic	10:96556316:A:G	A	G	-	9.93721e-07	2.49832e-16	0
HELLS	ENSG00000119969	eQTLGen	eQTLGen_cis_eQTLs	10:96556671:A:T	A	T	-	3.715e-14	0	0
HELLS	ENSG00000119969	GTEx/v8	Skin_Not_Sun_Exposed_Suprapubic	10:96556671:A:T	A	T	-	1.91298e-06	2.49832e-16	0
HELLS	ENSG00000119969	eQTLGen	eQTLGen_cis_eQTLs	10:96557212:G:T	T	NA	NA	5.6911e-14	0	0
HELLS	ENSG00000119969	GTEx/v8	Skin_Not_Sun_Exposed_Suprapubic	10:96557212:G:T	T	NA	NA	1.46964e-06	2.49832e-16	0
HELLS	ENSG00000119969	eQTLGen	eQTLGen_cis_eQTLs	10:96560487:C:T	C	T	-	3.8783e-15	0	0
HELLS	ENSG00000119969	GTEx/v8	Skin_Not_Sun_Exposed_Suprapubic	10:96560487:C:T	C	T	-	4.01933e-06	2.49832e-16	0
HELLS	ENSG00000119969	eQTLGen	eQTLGen_cis_eQTLs	10:96560618:G:T	G	T	-	2.9032e-15	0	0
HELLS	ENSG00000119969	GTEx/v8	Skin_Not_Sun_Exposed_Suprapubic	10:96560618:G:T	G	T	-	2.22618e-06	2.49832e-16	0
HELLS	ENSG00000119969	eQTLGen	eQTLGen_cis_eQTLs	10:96560695:A:G	G	A	-	7.6386e-14	0	0
HELLS	ENSG00000119969	GTEx/v8	Skin_Not_Sun_Exposed_Suprapubic	10:96560695:A:G	G	A	-	9.93721e-07	2.49832e-16	0
HELLS	ENSG00000119969	eQTLGen	eQTLGen_cis_eQTLs	10:96560911:C:T	T	NA	NA	1.3249e-14	0	0
HELLS	ENSG00000119969	GTEx/v8	Skin_Not_Sun_Exposed_Suprapubic	10:96560911:C:T	T	NA	NA	4.67249e-05	2.49832e-16	0
HELLS	ENSG00000119969	eQTLGen	eQTLGen_cis_eQTLs	10:96561988:A:G	A	NA	NA	8.2422e-15	0	0
HELLS	ENSG00000119969	GTEx/v8	Skin_Not_Sun_Exposed_Suprapubic	10:96561988:A:G	A	NA	NA	6.22865e-05	2.49832e-16	0
HELLS	ENSG00000119969	eQTLGen	eQTLGen_cis_eQTLs	10:96562482:C:T	C	T	-	3.0756e-15	0	0
HELLS	ENSG00000119969	GTEx/v8	Skin_Not_Sun_Exposed_Suprapubic	10:96562482:C:T	C	T	-	2.22618e-06	2.49832e-16	0
HELLS	ENSG00000119969	eQTLGen	eQTLGen_cis_eQTLs	10:96565151:A:C	C	NA	NA	4.1011e-15	0	0
HELLS	ENSG00000119969	GTEx/v8	Skin_Not_Sun_Exposed_Suprapubic	10:96565151:A:C	C	NA	NA	4.01933e-06	2.49832e-16	0
HELLS	ENSG00000119969	eQTLGen	eQTLGen_cis_eQTLs	10:96566698:A:G	G	NA	NA	1.2309e-14	0	0
HELLS	ENSG00000119969	GTEx/v8	Skin_Not_Sun_Exposed_Suprapubic	10:96566698:A:G	G	NA	NA	4.67249e-05	2.49832e-16	0
HELLS	ENSG00000119969	eQTLGen	eQTLGen_cis_eQTLs	10:96566779:G:T	G	NA	NA	4.8709e-15	0	0
HELLS	ENSG00000119969	GTEx/v8	Skin_Not_Sun_Exposed_Suprapubic	10:96566779:G:T	G	NA	NA	4.67249e-05	2.49832e-16	0
HELLS	ENSG00000119969	eQTLGen	eQTLGen_cis_eQTLs	10:96567386:C:T	T	T	+	2.1819e-67	0	0
HELLS	ENSG00000119969	BIOSQTL	BIOS_eQTL_geneLevel	10:96567386:C:T	T	T	+	3.45908e-13	0	0
HELLS	ENSG00000119969	BIOSQTL	BIOS_eQTL_geneLevel	10:96567386:C:T	T	T	+	1.13089e-14	0	0
HELLS	ENSG00000119969	GTEx/v8	Skin_Not_Sun_Exposed_Suprapubic	10:96568033:T:TA	T	TA	-	4.01933e-06	2.49832e-16	0
HELLS	ENSG00000119969	eQTLGen	eQTLGen_cis_eQTLs	10:96568035:A:T	A	T	-	3.6492e-07	0.00115163	0
HELLS	ENSG00000119969	eQTLGen	eQTLGen_cis_eQTLs	10:96569827:C:T	T	NA	NA	9.4534e-15	0	0
HELLS	ENSG00000119969	GTEx/v8	Skin_Not_Sun_Exposed_Suprapubic	10:96569827:C:T	T	NA	NA	4.67249e-05	2.49832e-16	0
HELLS	ENSG00000119969	eQTLGen	eQTLGen_cis_eQTLs	10:96570139:A:G	A	A	+	2.8226e-67	0	0
HELLS	ENSG00000119969	BIOSQTL	BIOS_eQTL_geneLevel	10:96570139:A:G	A	A	+	3.45908e-13	0	0
HELLS	ENSG00000119969	BIOSQTL	BIOS_eQTL_geneLevel	10:96570139:A:G	A	A	+	1.40832e-14	0	0
HELLS	ENSG00000119969	GTEx/v8	Skin_Not_Sun_Exposed_Suprapubic	10:96570276:C:CTT	CTT	NA	NA	2.39894e-05	2.49832e-16	0
HELLS	ENSG00000119969	eQTLGen	eQTLGen_cis_eQTLs	10:96570501:A:T	T	NA	NA	9.1893e-15	0	0
HELLS	ENSG00000119969	GTEx/v8	Skin_Not_Sun_Exposed_Suprapubic	10:96570501:A:T	T	NA	NA	4.67249e-05	2.49832e-16	0
HELLS	ENSG00000119969	eQTLGen	eQTLGen_cis_eQTLs	10:96570509:G:T	T	NA	NA	9.3793e-15	0	0
HELLS	ENSG00000119969	GTEx/v8	Skin_Not_Sun_Exposed_Suprapubic	10:96570509:G:T	T	NA	NA	4.67249e-05	2.49832e-16	0
HELLS	ENSG00000119969	eQTLGen	eQTLGen_cis_eQTLs	10:96571199:A:C	C	A	-	2.0415e-15	0	0
HELLS	ENSG00000119969	GTEx/v8	Skin_Not_Sun_Exposed_Suprapubic	10:96571199:A:C	C	A	-	4.2901e-06	2.49832e-16	0
HELLS	ENSG00000119969	eQTLGen	eQTLGen_cis_eQTLs	10:96573396:C:G	G	NA	NA	2.9159e-14	0	0
HELLS	ENSG00000119969	GTEx/v8	Skin_Not_Sun_Exposed_Suprapubic	10:96573396:C:G	G	NA	NA	4.67249e-05	2.49832e-16	0
HELLS	ENSG00000119969	eQTLGen	eQTLGen_cis_eQTLs	10:96574699:C:T	T	NA	NA	3.1368e-11	0	0
HELLS	ENSG00000119969	GTEx/v8	Skin_Not_Sun_Exposed_Suprapubic	10:96574699:C:T	T	NA	NA	6.821e-05	2.49832e-16	0
HELLS	ENSG00000119969	eQTLGen	eQTLGen_cis_eQTLs	10:96575242:C:T	T	T	+	6.0669e-68	0	0
HELLS	ENSG00000119969	BIOSQTL	BIOS_eQTL_geneLevel	10:96575242:C:T	T	T	+	3.12264e-13	0	0
HELLS	ENSG00000119969	BIOSQTL	BIOS_eQTL_geneLevel	10:96575242:C:T	T	T	+	1.9543e-14	0	0
HELLS	ENSG00000119969	eQTLGen	eQTLGen_cis_eQTLs	10:96575280:A:G	G	A	-	7.2401e-16	0	0
HELLS	ENSG00000119969	GTEx/v8	Skin_Not_Sun_Exposed_Suprapubic	10:96575280:A:G	G	A	-	4.01933e-06	2.49832e-16	0
HELLS	ENSG00000119969	eQTLGen	eQTLGen_cis_eQTLs	10:96576110:C:T	C	NA	NA	5.1908e-15	0	0
HELLS	ENSG00000119969	GTEx/v8	Skin_Not_Sun_Exposed_Suprapubic	10:96576110:C:T	C	NA	NA	4.67249e-05	2.49832e-16	0
HELLS	ENSG00000119969	eQTLGen	eQTLGen_cis_eQTLs	10:96576190:A:C	C	NA	NA	1.9047e-15	0	0
HELLS	ENSG00000119969	GTEx/v8	Skin_Not_Sun_Exposed_Suprapubic	10:96576190:A:C	C	NA	NA	4.67249e-05	2.49832e-16	0
HELLS	ENSG00000119969	eQTLGen	eQTLGen_cis_eQTLs	10:96580064:A:T	T	NA	NA	3.1425e-12	0	0
HELLS	ENSG00000119969	GTEx/v8	Skin_Not_Sun_Exposed_Suprapubic	10:96580064:A:T	T	NA	NA	4.67249e-05	2.49832e-16	0
HELLS	ENSG00000119969	eQTLGen	eQTLGen_cis_eQTLs	10:96580140:G:T	G	NA	NA	4.9412e-15	0	0
HELLS	ENSG00000119969	GTEx/v8	Skin_Not_Sun_Exposed_Suprapubic	10:96580140:G:T	G	NA	NA	4.67249e-05	2.49832e-16	0
HELLS	ENSG00000119969	eQTLGen	eQTLGen_cis_eQTLs	10:96582914:A:G	A	NA	NA	3.5182e-15	0	0
HELLS	ENSG00000119969	GTEx/v8	Skin_Not_Sun_Exposed_Suprapubic	10:96582914:A:G	A	NA	NA	4.67249e-05	2.49832e-16	0
HELLS	ENSG00000119969	eQTLGen	eQTLGen_cis_eQTLs	10:96588811:C:T	T	NA	NA	2.0951e-12	0	0
HELLS	ENSG00000119969	GTEx/v8	Skin_Not_Sun_Exposed_Suprapubic	10:96588811:C:T	T	NA	NA	3.19839e-05	2.49832e-16	0
HELLS	ENSG00000119969	eQTLGen	eQTLGen_cis_eQTLs	10:96589138:C:G	G	NA	NA	2.3832e-12	0	0
HELLS	ENSG00000119969	GTEx/v8	Skin_Not_Sun_Exposed_Suprapubic	10:96589138:C:G	G	NA	NA	4.67249e-05	2.49832e-16	0
HELLS	ENSG00000119969	eQTLGen	eQTLGen_cis_eQTLs	10:96589461:A:G	G	A	-	4.885e-11	0	0
HELLS	ENSG00000119969	GTEx/v8	Skin_Not_Sun_Exposed_Suprapubic	10:96590970:C:CT	CT	C	-	4.01933e-06	2.49832e-16	0
HELLS	ENSG00000119969	eQTLGen	eQTLGen_cis_eQTLs	10:96594700:C:T	T	NA	NA	5.2907e-15	0	0
HELLS	ENSG00000119969	GTEx/v8	Skin_Not_Sun_Exposed_Suprapubic	10:96594700:C:T	T	NA	NA	4.67249e-05	2.49832e-16	0
HELLS	ENSG00000119969	GTEx/v8	Skin_Not_Sun_Exposed_Suprapubic	10:96596151:G:GT	GT	NA	NA	2.3044e-05	2.49832e-16	0
HELLS	ENSG00000119969	eQTLGen	eQTLGen_cis_eQTLs	10:96596436:A:G	A	NA	NA	2.9125e-15	0	0
HELLS	ENSG00000119969	GTEx/v8	Skin_Not_Sun_Exposed_Suprapubic	10:96596436:A:G	A	NA	NA	8.62026e-05	2.49832e-16	0
HELLS	ENSG00000119969	eQTLGen	eQTLGen_cis_eQTLs	10:96596483:C:T	T	C	-	2.4279e-12	0	0
HELLS	ENSG00000119969	GTEx/v8	Skin_Not_Sun_Exposed_Suprapubic	10:96596483:C:T	T	C	-	4.01933e-06	2.49832e-16	0
HELLS	ENSG00000119969	eQTLGen	eQTLGen_cis_eQTLs	10:96596641:C:G	G	NA	NA	4.4626e-15	0	0
HELLS	ENSG00000119969	GTEx/v8	Skin_Not_Sun_Exposed_Suprapubic	10:96596641:C:G	G	NA	NA	4.67249e-05	2.49832e-16	0
HELLS	ENSG00000119969	GTEx/v8	Skin_Not_Sun_Exposed_Suprapubic	10:96596695:G:GC	G	GC	-	4.01028e-06	2.49832e-16	0
HELLS	ENSG00000119969	eQTLGen	eQTLGen_cis_eQTLs	10:96596750:C:G	G	C	-	1.8742e-15	0	0
HELLS	ENSG00000119969	GTEx/v8	Skin_Not_Sun_Exposed_Suprapubic	10:96596750:C:G	G	C	-	4.01933e-06	2.49832e-16	0
HELLS	ENSG00000119969	eQTLGen	eQTLGen_cis_eQTLs	10:96598316:C:T	T	NA	NA	3.7805e-15	0	0
HELLS	ENSG00000119969	GTEx/v8	Skin_Not_Sun_Exposed_Suprapubic	10:96598316:C:T	T	NA	NA	4.67249e-05	2.49832e-16	0
HELLS	ENSG00000119969	eQTLGen	eQTLGen_cis_eQTLs	10:96598815:A:G	G	A	-	1.3849e-15	0	0
HELLS	ENSG00000119969	GTEx/v8	Skin_Not_Sun_Exposed_Suprapubic	10:96598815:A:G	G	A	-	7.54918e-06	2.49832e-16	0
HELLS	ENSG00000119969	eQTLGen	eQTLGen_cis_eQTLs	10:96599761:A:T	T	A	-	2.3563e-16	0	0
HELLS	ENSG00000119969	GTEx/v8	Skin_Not_Sun_Exposed_Suprapubic	10:96599761:A:T	T	A	-	8.20882e-06	2.49832e-16	0
HELLS	ENSG00000119969	eQTLGen	eQTLGen_cis_eQTLs	10:96600123:A:G	A	NA	NA	2.5739e-15	0	0
HELLS	ENSG00000119969	GTEx/v8	Skin_Not_Sun_Exposed_Suprapubic	10:96600123:A:G	A	NA	NA	4.67249e-05	2.49832e-16	0
HELLS	ENSG00000119969	eQTLGen	eQTLGen_cis_eQTLs	10:96601144:A:G	A	NA	NA	3.3373e-15	0	0
HELLS	ENSG00000119969	GTEx/v8	Skin_Not_Sun_Exposed_Suprapubic	10:96601144:A:G	A	NA	NA	4.67249e-05	2.49832e-16	0
HELLS	ENSG00000119969	eQTLGen	eQTLGen_cis_eQTLs	10:96601761:C:T	T	C	-	7.9219e-16	0	0
HELLS	ENSG00000119969	GTEx/v8	Skin_Not_Sun_Exposed_Suprapubic	10:96601761:C:T	T	C	-	4.01933e-06	2.49832e-16	0
HELLS	ENSG00000119969	eQTLGen	eQTLGen_cis_eQTLs	10:96602623:A:G	A	NA	NA	3.3373e-15	0	0
HELLS	ENSG00000119969	GTEx/v8	Skin_Not_Sun_Exposed_Suprapubic	10:96602623:A:G	G	NA	NA	4.67249e-05	2.49832e-16	0
HELLS	ENSG00000119969	eQTLGen	eQTLGen_cis_eQTLs	10:96603091:A:T	A	NA	NA	3.3965e-15	0	0
HELLS	ENSG00000119969	GTEx/v8	Skin_Not_Sun_Exposed_Suprapubic	10:96603091:A:T	A	NA	NA	4.67249e-05	2.49832e-16	0
HELLS	ENSG00000119969	eQTLGen	eQTLGen_cis_eQTLs	10:96603745:C:T	C	NA	NA	3.2115e-15	0	0
HELLS	ENSG00000119969	GTEx/v8	Skin_Not_Sun_Exposed_Suprapubic	10:96603745:C:T	C	NA	NA	4.67249e-05	2.49832e-16	0
HELLS	ENSG00000119969	eQTLGen	eQTLGen_cis_eQTLs	10:96607676:C:G	G	NA	NA	1.8653e-12	0	0
HELLS	ENSG00000119969	GTEx/v8	Skin_Not_Sun_Exposed_Suprapubic	10:96607676:C:G	G	NA	NA	7.22905e-05	2.49832e-16	0
HELLS	ENSG00000119969	GTEx/v8	Skin_Not_Sun_Exposed_Suprapubic	10:96608264:A:G	G	NA	NA	4.67249e-05	2.49832e-16	0
HELLS	ENSG00000119969	eQTLGen	eQTLGen_cis_eQTLs	10:96610082:A:T	T	A	-	7.9358e-15	0	0
HELLS	ENSG00000119969	GTEx/v8	Skin_Not_Sun_Exposed_Suprapubic	10:96610082:A:T	T	A	-	4.01028e-06	2.49832e-16	0
HELLS	ENSG00000119969	eQTLGen	eQTLGen_cis_eQTLs	10:96610628:C:G	G	NA	NA	3.6616e-15	0	0
HELLS	ENSG00000119969	GTEx/v8	Skin_Not_Sun_Exposed_Suprapubic	10:96610628:C:G	G	NA	NA	4.67249e-05	2.49832e-16	0
HELLS	ENSG00000119969	eQTLGen	eQTLGen_cis_eQTLs	10:96610631:C:T	C	NA	NA	2.2163e-15	0	0
HELLS	ENSG00000119969	GTEx/v8	Skin_Not_Sun_Exposed_Suprapubic	10:96610631:C:T	C	NA	NA	4.67249e-05	2.49832e-16	0
HELLS	ENSG00000119969	eQTLGen	eQTLGen_cis_eQTLs	10:96611177:C:T	T	NA	NA	4.3642e-15	0	0
HELLS	ENSG00000119969	GTEx/v8	Skin_Not_Sun_Exposed_Suprapubic	10:96611177:C:T	T	NA	NA	4.67249e-05	2.49832e-16	0
HELLS	ENSG00000119969	eQTLGen	eQTLGen_cis_eQTLs	10:96619002:A:G	A	NA	NA	1.1578e-14	0	0
HELLS	ENSG00000119969	GTEx/v8	Skin_Not_Sun_Exposed_Suprapubic	10:96619002:A:G	A	NA	NA	9.93721e-07	2.49832e-16	0
HELLS	ENSG00000119969	eQTLGen	eQTLGen_cis_eQTLs	10:96619025:C:T	T	NA	NA	3.8783e-15	0	0
HELLS	ENSG00000119969	GTEx/v8	Skin_Not_Sun_Exposed_Suprapubic	10:96619025:C:T	T	NA	NA	4.67249e-05	2.49832e-16	0
HELLS	ENSG00000119969	eQTLGen	eQTLGen_cis_eQTLs	10:96619086:G:T	T	G	-	6.5594e-14	0	0
HELLS	ENSG00000119969	GTEx/v8	Skin_Not_Sun_Exposed_Suprapubic	10:96619086:G:T	T	G	-	4.01028e-06	2.49832e-16	0
HELLS	ENSG00000119969	eQTLGen	eQTLGen_cis_eQTLs	10:96620304:G:T	G	NA	NA	1.9419e-15	0	0
HELLS	ENSG00000119969	GTEx/v8	Skin_Not_Sun_Exposed_Suprapubic	10:96620304:G:T	G	NA	NA	4.01933e-06	2.49832e-16	0
HELLS	ENSG00000119969	eQTLGen	eQTLGen_cis_eQTLs	10:96626220:A:G	G	NA	NA	2.5045e-15	0	0
HELLS	ENSG00000119969	GTEx/v8	Skin_Not_Sun_Exposed_Suprapubic	10:96626220:A:G	G	NA	NA	5.40997e-05	2.49832e-16	0
HELLS	ENSG00000119969	eQTLGen	eQTLGen_cis_eQTLs	10:96626365:C:T	T	NA	NA	1.9331e-14	0	0
HELLS	ENSG00000119969	GTEx/v8	Skin_Not_Sun_Exposed_Suprapubic	10:96626365:C:T	T	NA	NA	4.67249e-05	2.49832e-16	0
HELLS	ENSG00000119969	eQTLGen	eQTLGen_cis_eQTLs	10:96626682:C:T	T	NA	NA	3.2633e-15	0	0
HELLS	ENSG00000119969	GTEx/v8	Skin_Not_Sun_Exposed_Suprapubic	10:96626682:C:T	T	NA	NA	4.67249e-05	2.49832e-16	0
HELLS	ENSG00000119969	eQTLGen	eQTLGen_cis_eQTLs	10:96628105:A:T	T	T	+	9.4111e-67	0	0
HELLS	ENSG00000119969	eQTLGen	eQTLGen_cis_eQTLs	10:96629138:C:T	C	T	+	2.4106e-12	0	0
HELLS	ENSG00000119969	eQTLGen	eQTLGen_cis_eQTLs	10:96630463:A:G	A	G	+	2.3798e-12	0	0
HELLS	ENSG00000119969	eQTLGen	eQTLGen_cis_eQTLs	10:96630716:A:G	A	NA	NA	6.851e-15	0	0
HELLS	ENSG00000119969	GTEx/v8	Skin_Not_Sun_Exposed_Suprapubic	10:96630716:A:G	A	NA	NA	4.67249e-05	2.49832e-16	0
HELLS	ENSG00000119969	eQTLGen	eQTLGen_cis_eQTLs	10:96632871:C:T	T	C	-	1.4852e-14	0	0
HELLS	ENSG00000119969	GTEx/v8	Skin_Not_Sun_Exposed_Suprapubic	10:96632871:C:T	T	C	-	4.01028e-06	2.49832e-16	0
HELLS	ENSG00000119969	eQTLGen	eQTLGen_cis_eQTLs	10:96633434:A:G	A	NA	NA	6.4921e-15	0	0
HELLS	ENSG00000119969	GTEx/v8	Skin_Not_Sun_Exposed_Suprapubic	10:96633434:A:G	A	NA	NA	4.67249e-05	2.49832e-16	0
HELLS	ENSG00000119969	eQTLGen	eQTLGen_cis_eQTLs	10:96634189:C:T	C	T	+	1.7713e-12	0	0
HELLS	ENSG00000119969	eQTLGen	eQTLGen_cis_eQTLs	10:96634310:A:G	G	A	+	1.0564e-11	0	0
HELLS	ENSG00000119969	eQTLGen	eQTLGen_cis_eQTLs	10:96634735:C:T	T	NA	NA	3.0122e-15	0	0
HELLS	ENSG00000119969	GTEx/v8	Skin_Not_Sun_Exposed_Suprapubic	10:96634735:C:T	T	NA	NA	4.32218e-05	2.49832e-16	0
HELLS	ENSG00000119969	eQTLGen	eQTLGen_cis_eQTLs	10:96635396:C:T	C	T	-	8.2162e-15	0	0
HELLS	ENSG00000119969	GTEx/v8	Skin_Not_Sun_Exposed_Suprapubic	10:96635396:C:T	C	T	-	4.32218e-05	2.49832e-16	0
HELLS	ENSG00000119969	eQTLGen	eQTLGen_cis_eQTLs	10:96637090:A:G	G	A	+	2.7332e-12	0	0
HELLS	ENSG00000119969	eQTLGen	eQTLGen_cis_eQTLs	10:96638446:C:T	C	T	-	5.3926e-15	0	0
HELLS	ENSG00000119969	GTEx/v8	Skin_Not_Sun_Exposed_Suprapubic	10:96638446:C:T	C	T	-	4.32218e-05	2.49832e-16	0
HELLS	ENSG00000119969	eQTLGen	eQTLGen_cis_eQTLs	10:96638857:C:T	T	T	+	3.6294e-65	0	0
HELLS	ENSG00000119969	eQTLGen	eQTLGen_cis_eQTLs	10:96638896:A:G	A	G	-	1.2582e-14	0	0
HELLS	ENSG00000119969	GTEx/v8	Skin_Not_Sun_Exposed_Suprapubic	10:96638896:A:G	A	G	-	4.44806e-05	2.49832e-16	0
HELLS	ENSG00000119969	eQTLGen	eQTLGen_cis_eQTLs	10:96639896:A:G	G	A	-	1.4992e-14	0	0
HELLS	ENSG00000119969	GTEx/v8	Skin_Not_Sun_Exposed_Suprapubic	10:96639896:A:G	G	A	-	4.44806e-05	2.49832e-16	0
HELLS	ENSG00000119969	eQTLGen	eQTLGen_cis_eQTLs	10:96641794:A:C	C	NA	NA	1.2861e-14	0	0
HELLS	ENSG00000119969	GTEx/v8	Skin_Not_Sun_Exposed_Suprapubic	10:96641794:A:C	C	NA	NA	4.32218e-05	2.49832e-16	0
HELLS	ENSG00000119969	eQTLGen	eQTLGen_cis_eQTLs	10:96642431:C:G	G	NA	NA	1.3564e-14	0	0
HELLS	ENSG00000119969	GTEx/v8	Skin_Not_Sun_Exposed_Suprapubic	10:96642431:C:G	G	NA	NA	4.32218e-05	2.49832e-16	0
HELLS	ENSG00000119969	eQTLGen	eQTLGen_cis_eQTLs	10:96643896:A:T	A	T	-	1.8079e-14	0	0
HELLS	ENSG00000119969	GTEx/v8	Skin_Not_Sun_Exposed_Suprapubic	10:96643896:A:T	A	T	-	4.44806e-05	2.49832e-16	0
HELLS	ENSG00000119969	eQTLGen	eQTLGen_cis_eQTLs	10:96645380:A:C	C	C	+	8.5365e-66	0	0
HELLS	ENSG00000119969	eQTLGen	eQTLGen_cis_eQTLs	10:96645428:C:T	C	NA	NA	1.4714e-14	0	0
HELLS	ENSG00000119969	GTEx/v8	Skin_Not_Sun_Exposed_Suprapubic	10:96645428:C:T	C	NA	NA	4.32218e-05	2.49832e-16	0
HELLS	ENSG00000119969	eQTLGen	eQTLGen_cis_eQTLs	10:96649690:C:T	T	NA	NA	2.8446e-14	0	0
HELLS	ENSG00000119969	GTEx/v8	Skin_Not_Sun_Exposed_Suprapubic	10:96649690:C:T	T	NA	NA	4.32218e-05	2.49832e-16	0
HELLS	ENSG00000119969	eQTLGen	eQTLGen_cis_eQTLs	10:96650048:C:T	T	NA	NA	2.8402e-14	0	0
HELLS	ENSG00000119969	GTEx/v8	Skin_Not_Sun_Exposed_Suprapubic	10:96650048:C:T	T	NA	NA	4.32218e-05	2.49832e-16	0
HELLS	ENSG00000119969	eQTLGen	eQTLGen_cis_eQTLs	10:96651789:A:G	G	NA	NA	3.8312e-14	0	0
HELLS	ENSG00000119969	GTEx/v8	Skin_Not_Sun_Exposed_Suprapubic	10:96651789:A:G	G	NA	NA	4.44806e-05	2.49832e-16	0
HELLS	ENSG00000119969	eQTLGen	eQTLGen_cis_eQTLs	10:96652252:A:G	A	NA	NA	4.1247e-14	0	0
HELLS	ENSG00000119969	GTEx/v8	Skin_Not_Sun_Exposed_Suprapubic	10:96652252:A:G	A	NA	NA	4.98827e-05	2.49832e-16	0
HELLS	ENSG00000119969	eQTLGen	eQTLGen_cis_eQTLs	10:96652787:C:T	C	T	+	1.0771e-11	0	0
HELLS	ENSG00000119969	eQTLGen	eQTLGen_cis_eQTLs	10:96652882:G:T	G	T	-	3.6358e-14	0	0
HELLS	ENSG00000119969	GTEx/v8	Skin_Not_Sun_Exposed_Suprapubic	10:96652882:G:T	G	T	-	4.44806e-05	2.49832e-16	0
HELLS	ENSG00000119969	eQTLGen	eQTLGen_cis_eQTLs	10:96652935:A:G	A	G	-	3.8608e-14	0	0
HELLS	ENSG00000119969	GTEx/v8	Skin_Not_Sun_Exposed_Suprapubic	10:96652935:A:G	A	G	-	4.44806e-05	2.49832e-16	0
HELLS	ENSG00000119969	eQTLGen	eQTLGen_cis_eQTLs	10:96653067:C:G	G	NA	NA	1.2309e-14	0	0
HELLS	ENSG00000119969	GTEx/v8	Skin_Not_Sun_Exposed_Suprapubic	10:96653067:C:G	G	NA	NA	4.32218e-05	2.49832e-16	0
HELLS	ENSG00000119969	eQTLGen	eQTLGen_cis_eQTLs	10:96653083:A:T	T	NA	NA	3.0074e-14	0	0
HELLS	ENSG00000119969	GTEx/v8	Skin_Not_Sun_Exposed_Suprapubic	10:96653083:A:T	T	NA	NA	4.32218e-05	2.49832e-16	0
HELLS	ENSG00000119969	eQTLGen	eQTLGen_cis_eQTLs	10:96653091:C:T	T	T	+	2.151e-66	0	0
HELLS	ENSG00000119969	eQTLGen	eQTLGen_cis_eQTLs	10:96653255:A:C	C	NA	NA	3.0074e-14	0	0
HELLS	ENSG00000119969	GTEx/v8	Skin_Not_Sun_Exposed_Suprapubic	10:96653255:A:C	C	NA	NA	4.32218e-05	2.49832e-16	0
HELLS	ENSG00000119969	eQTLGen	eQTLGen_cis_eQTLs	10:96653493:A:G	A	NA	NA	2.5764e-14	0	0
HELLS	ENSG00000119969	GTEx/v8	Skin_Not_Sun_Exposed_Suprapubic	10:96653493:A:G	A	NA	NA	4.32218e-05	2.49832e-16	0
HELLS	ENSG00000119969	eQTLGen	eQTLGen_cis_eQTLs	10:96653610:A:G	A	G	+	1.6731e-08	9.5957e-05	0
HELLS	ENSG00000119969	eQTLGen	eQTLGen_cis_eQTLs	10:96653611:C:T	T	C	+	8.7923e-13	0	0
HELLS	ENSG00000119969	eQTLGen	eQTLGen_cis_eQTLs	10:96653616:C:G	C	NA	NA	1.0292e-10	0	0
HELLS	ENSG00000119969	GTEx/v8	Skin_Not_Sun_Exposed_Suprapubic	10:96653616:C:G	C	NA	NA	4.32218e-05	2.49832e-16	0
HELLS	ENSG00000119969	eQTLGen	eQTLGen_cis_eQTLs	10:96653801:C:T	C	T	-	3.3027e-11	0	0
HELLS	ENSG00000119969	eQTLGen	eQTLGen_cis_eQTLs	10:96653812:G:T	G	T	-	1.8474e-11	0	0
HELLS	ENSG00000119969	eQTLGen	eQTLGen_cis_eQTLs	10:96653825:A:G	G	A	-	7.5351e-11	0	0
HELLS	ENSG00000119969	GTEx/v8	Skin_Not_Sun_Exposed_Suprapubic	10:96653917:A:C	A	C	-	4.44806e-05	2.49832e-16	0
HELLS	ENSG00000119969	eQTLGen	eQTLGen_cis_eQTLs	10:96653919:C:G	G	C	-	1.7117e-10	0	0
HELLS	ENSG00000119969	GTEx/v8	Skin_Not_Sun_Exposed_Suprapubic	10:96653919:C:G	G	C	-	7.19091e-06	2.49832e-16	0
HELLS	ENSG00000119969	eQTLGen	eQTLGen_cis_eQTLs	10:96654088:G:T	G	T	-	3.9538e-11	0	0
HELLS	ENSG00000119969	GTEx/v8	Skin_Not_Sun_Exposed_Suprapubic	10:96654088:G:T	G	T	-	4.44806e-05	2.49832e-16	0
HELLS	ENSG00000119969	eQTLGen	eQTLGen_cis_eQTLs	10:96654221:G:T	G	T	+	4.4953e-08	0.000177417	0
HELLS	ENSG00000119969	eQTLGen	eQTLGen_cis_eQTLs	10:96654299:A:G	A	G	-	1.5578e-10	0	0
HELLS	ENSG00000119969	eQTLGen	eQTLGen_cis_eQTLs	10:96654477:A:G	G	A	-	1.1238e-14	0	0
HELLS	ENSG00000119969	GTEx/v8	Skin_Not_Sun_Exposed_Suprapubic	10:96654477:A:G	G	A	-	4.44806e-05	2.49832e-16	0
HELLS	ENSG00000119969	eQTLGen	eQTLGen_cis_eQTLs	10:96654668:A:G	A	G	+	7.669e-12	0	0
HELLS	ENSG00000119969	eQTLGen	eQTLGen_cis_eQTLs	10:96655042:C:T	C	T	-	1.8988e-11	0	0
HELLS	ENSG00000119969	GTEx/v8	Skin_Not_Sun_Exposed_Suprapubic	10:96655042:C:T	C	T	-	4.44806e-05	2.49832e-16	0
HELLS	ENSG00000119969	eQTLGen	eQTLGen_cis_eQTLs	10:96655208:G:T	G	NA	NA	3.0307e-14	0	0
HELLS	ENSG00000119969	GTEx/v8	Skin_Not_Sun_Exposed_Suprapubic	10:96655208:G:T	G	NA	NA	4.32218e-05	2.49832e-16	0
HELLS	ENSG00000119969	eQTLGen	eQTLGen_cis_eQTLs	10:96655485:A:T	A	NA	NA	1.3361e-10	0	0
HELLS	ENSG00000119969	GTEx/v8	Skin_Not_Sun_Exposed_Suprapubic	10:96655485:A:T	A	NA	NA	4.32218e-05	2.49832e-16	0
HELLS	ENSG00000119969	GTEx/v8	Skin_Not_Sun_Exposed_Suprapubic	10:96655923:A:T	A	T	-	4.44806e-05	2.49832e-16	0
HELLS	ENSG00000119969	eQTLGen	eQTLGen_cis_eQTLs	10:96656957:A:G	G	A	+	6.3307e-08	0.000271379	0
HELLS	ENSG00000119969	eQTLGen	eQTLGen_cis_eQTLs	10:96657400:A:T	T	A	-	3.9989e-13	0	0
HELLS	ENSG00000119969	GTEx/v8	Skin_Not_Sun_Exposed_Suprapubic	10:96657400:A:T	T	A	-	7.19091e-06	2.49832e-16	0
HELLS	ENSG00000119969	eQTLGen	eQTLGen_cis_eQTLs	10:96657484:C:T	C	NA	NA	4.5021e-14	0	0
HELLS	ENSG00000119969	GTEx/v8	Skin_Not_Sun_Exposed_Suprapubic	10:96657484:C:T	C	NA	NA	4.32218e-05	2.49832e-16	0
HELLS	ENSG00000119969	eQTLGen	eQTLGen_cis_eQTLs	10:96658495:A:G	A	G	-	7.4663e-14	0	0
HELLS	ENSG00000119969	GTEx/v8	Skin_Not_Sun_Exposed_Suprapubic	10:96658495:A:G	A	G	-	0.00016337	2.49832e-16	0
HELLS	ENSG00000119969	eQTLGen	eQTLGen_cis_eQTLs	10:96658509:A:T	A	T	+	4.0795e-12	0	0
HELLS	ENSG00000119969	eQTLGen	eQTLGen_cis_eQTLs	10:96658617:A:G	G	A	+	2.6984e-12	0	0
HELLS	ENSG00000119969	eQTLGen	eQTLGen_cis_eQTLs	10:96658691:A:G	A	A	+	9.1612e-68	0	0
HELLS	ENSG00000119969	eQTLGen	eQTLGen_cis_eQTLs	10:96659607:A:G	A	NA	NA	1.6014e-11	0	0
HELLS	ENSG00000119969	GTEx/v8	Skin_Not_Sun_Exposed_Suprapubic	10:96659607:A:G	A	NA	NA	4.32218e-05	2.49832e-16	0
HELLS	ENSG00000119969	eQTLGen	eQTLGen_cis_eQTLs	10:96660014:C:T	T	NA	NA	3.2288e-14	0	0
HELLS	ENSG00000119969	GTEx/v8	Skin_Not_Sun_Exposed_Suprapubic	10:96660014:C:T	T	NA	NA	3.622e-05	2.49832e-16	0
HELLS	ENSG00000119969	eQTLGen	eQTLGen_cis_eQTLs	10:96660168:A:G	G	A	-	2.2533e-10	0	0
HELLS	ENSG00000119969	GTEx/v8	Skin_Not_Sun_Exposed_Suprapubic	10:96660168:A:G	G	A	-	7.19091e-06	2.49832e-16	0
HELLS	ENSG00000119969	eQTLGen	eQTLGen_cis_eQTLs	10:96660169:C:T	C	T	-	1.9611e-09	1.95784e-05	0
HELLS	ENSG00000119969	GTEx/v8	Skin_Not_Sun_Exposed_Suprapubic	10:96660169:C:T	C	T	-	7.19091e-06	2.49832e-16	0
HELLS	ENSG00000119969	eQTLGen	eQTLGen_cis_eQTLs	10:96660718:A:C	A	C	+	5.8157e-11	0	0
HELLS	ENSG00000119969	eQTLGen	eQTLGen_cis_eQTLs	10:96661210:A:C	C	NA	NA	3.3351e-14	0	0
HELLS	ENSG00000119969	GTEx/v8	Skin_Not_Sun_Exposed_Suprapubic	10:96661210:A:C	C	NA	NA	4.32218e-05	2.49832e-16	0
HELLS	ENSG00000119969	eQTLGen	eQTLGen_cis_eQTLs	10:96663688:A:C	A	C	-	6.5842e-12	0	0
HELLS	ENSG00000119969	GTEx/v8	Skin_Not_Sun_Exposed_Suprapubic	10:96663688:A:C	A	C	-	0.000123308	2.49832e-16	0
HELLS	ENSG00000119969	eQTLGen	eQTLGen_cis_eQTLs	10:96664668:A:G	G	A	-	4.8671e-12	0	0
HELLS	ENSG00000119969	GTEx/v8	Skin_Not_Sun_Exposed_Suprapubic	10:96664668:A:G	G	A	-	0.000123308	2.49832e-16	0
HELLS	ENSG00000119969	eQTLGen	eQTLGen_cis_eQTLs	10:96665937:C:T	T	NA	NA	5.6186e-12	0	0
HELLS	ENSG00000119969	GTEx/v8	Skin_Not_Sun_Exposed_Suprapubic	10:96665937:C:T	T	NA	NA	0.000122985	2.49832e-16	0
HELLS	ENSG00000119969	eQTLGen	eQTLGen_cis_eQTLs	10:96666085:C:T	C	C	+	6.7795e-66	0	0
HELLS	ENSG00000119969	eQTLGen	eQTLGen_cis_eQTLs	10:96666317:C:T	T	C	-	8.3041e-12	0	0
HELLS	ENSG00000119969	eQTLGen	eQTLGen_cis_eQTLs	10:96666504:C:T	C	T	+	1.5696e-12	0	0
HELLS	ENSG00000119969	eQTLGen	eQTLGen_cis_eQTLs	10:96668700:A:G	G	A	-	7.605e-12	0	0
HELLS	ENSG00000119969	eQTLGen	eQTLGen_cis_eQTLs	10:96669255:A:C	C	A	-	8.281e-12	0	0
HELLS	ENSG00000119969	eQTLGen	eQTLGen_cis_eQTLs	10:96669360:C:T	C	T	+	6.7602e-13	0	0
HELLS	ENSG00000119969	eQTLGen	eQTLGen_cis_eQTLs	10:96669878:C:G	C	C	+	3.8539e-66	0	0
HELLS	ENSG00000119969	eQTLGen	eQTLGen_cis_eQTLs	10:96670080:C:T	C	T	-	7.5204e-12	0	0
HELLS	ENSG00000119969	eQTLGen	eQTLGen_cis_eQTLs	10:96671063:A:C	A	NA	NA	5.7544e-12	0	0
HELLS	ENSG00000119969	GTEx/v8	Skin_Not_Sun_Exposed_Suprapubic	10:96671063:A:C	A	NA	NA	0.000122985	2.49832e-16	0
HELLS	ENSG00000119969	eQTLGen	eQTLGen_cis_eQTLs	10:96672194:A:G	G	A	-	6.1355e-11	0	0
HELLS	ENSG00000119969	GTEx/v8	Skin_Not_Sun_Exposed_Suprapubic	10:96672194:A:G	G	A	-	1.96602e-05	2.49832e-16	0
HELLS	ENSG00000119969	eQTLGen	eQTLGen_cis_eQTLs	10:96672702:C:T	T	NA	NA	6.4022e-12	0	0
HELLS	ENSG00000119969	GTEx/v8	Skin_Not_Sun_Exposed_Suprapubic	10:96672702:C:T	T	NA	NA	0.000122985	2.49832e-16	0
HELLS	ENSG00000119969	eQTLGen	eQTLGen_cis_eQTLs	10:96672756:C:T	C	T	-	7.5732e-12	0	0
HELLS	ENSG00000119969	eQTLGen	eQTLGen_cis_eQTLs	10:96672874:A:G	G	A	-	7.7552e-12	0	0
HELLS	ENSG00000119969	eQTLGen	eQTLGen_cis_eQTLs	10:96672979:C:G	G	C	-	7.1914e-12	0	0
HELLS	ENSG00000119969	eQTLGen	eQTLGen_cis_eQTLs	10:96674360:G:T	G	NA	NA	6.3843e-12	0	0
HELLS	ENSG00000119969	GTEx/v8	Skin_Not_Sun_Exposed_Suprapubic	10:96674360:G:T	G	NA	NA	0.000122985	2.49832e-16	0
HELLS	ENSG00000119969	eQTLGen	eQTLGen_cis_eQTLs	10:96674678:G:T	T	G	-	7.552e-12	0	0
HELLS	ENSG00000119969	eQTLGen	eQTLGen_cis_eQTLs	10:96675093:G:T	G	NA	NA	6.0699e-12	0	0
HELLS	ENSG00000119969	GTEx/v8	Skin_Not_Sun_Exposed_Suprapubic	10:96675093:G:T	G	NA	NA	0.000122985	2.49832e-16	0
HELLS	ENSG00000119969	eQTLGen	eQTLGen_cis_eQTLs	10:96675470:A:T	A	NA	NA	6.0699e-12	0	0
HELLS	ENSG00000119969	GTEx/v8	Skin_Not_Sun_Exposed_Suprapubic	10:96675470:A:T	A	NA	NA	0.000122985	2.49832e-16	0
HELLS	ENSG00000119969	eQTLGen	eQTLGen_cis_eQTLs	10:96675513:C:G	G	C	-	7.0519e-12	0	0
HELLS	ENSG00000119969	eQTLGen	eQTLGen_cis_eQTLs	10:96676190:C:G	C	NA	NA	6.0699e-12	0	0
HELLS	ENSG00000119969	GTEx/v8	Skin_Not_Sun_Exposed_Suprapubic	10:96676190:C:G	C	NA	NA	0.000122985	2.49832e-16	0
HELLS	ENSG00000119969	eQTLGen	eQTLGen_cis_eQTLs	10:96678696:C:T	C	T	-	8.2579e-12	0	0
HELLS	ENSG00000119969	eQTLGen	eQTLGen_cis_eQTLs	10:96679176:C:G	C	G	-	9.1294e-12	0	0
HELLS	ENSG00000119969	eQTLGen	eQTLGen_cis_eQTLs	10:96680701:A:T	A	T	-	8.456e-12	0	0
HELLS	ENSG00000119969	GTEx/v8	Skin_Not_Sun_Exposed_Suprapubic	10:96680954:A:AG	A	NA	NA	0.000122985	2.49832e-16	0
HELLS	ENSG00000119969	eQTLGen	eQTLGen_cis_eQTLs	10:96681133:A:G	A	G	-	8.456e-12	0	0
HELLS	ENSG00000119969	eQTLGen	eQTLGen_cis_eQTLs	10:96681846:A:G	A	A	+	1.8803e-65	0	0
HELLS	ENSG00000119969	eQTLGen	eQTLGen_cis_eQTLs	10:96682129:C:G	C	G	-	5.0772e-12	0	0
HELLS	ENSG00000119969	eQTLGen	eQTLGen_cis_eQTLs	10:96683734:A:G	A	G	-	8.9283e-12	0	0
HELLS	ENSG00000119969	GTEx/v8	Skin_Not_Sun_Exposed_Suprapubic	10:96684066:A:ACT	A	NA	NA	0.000122985	2.49832e-16	0
HELLS	ENSG00000119969	eQTLGen	eQTLGen_cis_eQTLs	10:96684436:A:T	A	NA	NA	8.5271e-12	0	0
HELLS	ENSG00000119969	GTEx/v8	Skin_Not_Sun_Exposed_Suprapubic	10:96684436:A:T	A	NA	NA	0.000122985	2.49832e-16	0
HELLS	ENSG00000119969	eQTLGen	eQTLGen_cis_eQTLs	10:96686366:C:T	C	T	-	2.0982e-12	0	0
HELLS	ENSG00000119969	eQTLGen	eQTLGen_cis_eQTLs	10:96687120:A:G	A	A	+	6.3141e-65	0	0
HELLS	ENSG00000119969	eQTLGen	eQTLGen_cis_eQTLs	10:96689543:C:T	C	T	-	6.5935e-12	0	0
HELLS	ENSG00000119969	eQTLGen	eQTLGen_cis_eQTLs	10:96689887:A:C	A	C	-	7.0322e-12	0	0
HELLS	ENSG00000119969	eQTLGen	eQTLGen_cis_eQTLs	10:96691021:A:G	G	A	-	6.5566e-12	0	0
HELLS	ENSG00000119969	GTEx/v8	Skin_Not_Sun_Exposed_Suprapubic	10:96691021:A:G	G	A	-	0.000169172	2.49832e-16	0
HELLS	ENSG00000119969	eQTLGen	eQTLGen_cis_eQTLs	10:96692627:A:G	G	A	-	5.7142e-12	0	0
HELLS	ENSG00000119969	GTEx/v8	Skin_Not_Sun_Exposed_Suprapubic	10:96692627:A:G	G	A	-	0.000169172	2.49832e-16	0
HELLS	ENSG00000119969	eQTLGen	eQTLGen_cis_eQTLs	10:96692779:A:C	A	C	-	1.7802e-10	0	0
HELLS	ENSG00000119969	GTEx/v8	Skin_Not_Sun_Exposed_Suprapubic	10:96692779:A:C	A	C	-	8.86654e-06	2.49832e-16	0
HELLS	ENSG00000119969	eQTLGen	eQTLGen_cis_eQTLs	10:96693563:A:G	A	G	-	5.3262e-12	0	0
HELLS	ENSG00000119969	eQTLGen	eQTLGen_cis_eQTLs	10:96694591:A:G	A	G	-	6.199e-12	0	0
HELLS	ENSG00000119969	eQTLGen	eQTLGen_cis_eQTLs	10:96694843:A:G	G	A	+	5.3855e-13	0	0
HELLS	ENSG00000119969	eQTLGen	eQTLGen_cis_eQTLs	10:96694861:A:G	A	G	-	5.4093e-12	0	0
HELLS	ENSG00000119969	eQTLGen	eQTLGen_cis_eQTLs	10:96695080:C:T	C	T	+	4.916e-13	0	0
HELLS	ENSG00000119969	eQTLGen	eQTLGen_cis_eQTLs	10:96695351:A:G	A	A	+	3.2492e-77	0	0
HELLS	ENSG00000119969	GTEx/v8	Skin_Sun_Exposed_Lower_leg	10:96695351:A:G	A	A	+	4.38192e-05	9.90216e-14	0
HELLS	ENSG00000119969	GTEx/v8	Skin_Sun_Exposed_Lower_leg	10:96695774:C:CTG	C	C	+	4.38192e-05	9.90216e-14	0
HELLS	ENSG00000119969	eQTLGen	eQTLGen_cis_eQTLs	10:96696529:C:T	C	NA	NA	1.7995e-12	0	0
HELLS	ENSG00000119969	GTEx/v8	Skin_Not_Sun_Exposed_Suprapubic	10:96696529:C:T	C	NA	NA	0.000169172	2.49832e-16	0
HELLS	ENSG00000119969	eQTLGen	eQTLGen_cis_eQTLs	10:96696555:C:G	G	C	-	1.112e-11	0	0
HELLS	ENSG00000119969	eQTLGen	eQTLGen_cis_eQTLs	10:96696903:A:G	A	G	-	3.4367e-12	0	0
HELLS	ENSG00000119969	eQTLGen	eQTLGen_cis_eQTLs	10:96697459:A:G	A	G	-	1.0404e-11	0	0
HELLS	ENSG00000119969	eQTLGen	eQTLGen_cis_eQTLs	10:96698925:C:G	C	C	+	4.9332e-77	0	0
HELLS	ENSG00000119969	GTEx/v8	Skin_Sun_Exposed_Lower_leg	10:96698925:C:G	C	C	+	5.26239e-05	9.90216e-14	0
HELLS	ENSG00000119969	eQTLGen	eQTLGen_cis_eQTLs	10:96698970:G:T	G	T	-	6.6027e-12	0	0
HELLS	ENSG00000119969	eQTLGen	eQTLGen_cis_eQTLs	10:96699444:A:C	C	C	+	3.7092e-76	0	0
HELLS	ENSG00000119969	GTEx/v8	Skin_Sun_Exposed_Lower_leg	10:96699444:A:C	C	C	+	5.26239e-05	9.90216e-14	0
HELLS	ENSG00000119969	eQTLGen	eQTLGen_cis_eQTLs	10:96699512:A:G	G	NA	NA	6.6027e-12	0	0
HELLS	ENSG00000119969	GTEx/v8	Skin_Not_Sun_Exposed_Suprapubic	10:96699512:A:G	G	NA	NA	0.000169172	2.49832e-16	0
HELLS	ENSG00000119969	eQTLGen	eQTLGen_cis_eQTLs	10:96699682:C:T	T	NA	NA	7.252e-12	0	0
HELLS	ENSG00000119969	eQTLGen	eQTLGen_cis_eQTLs	10:96699980:C:T	C	NA	NA	2.4279e-12	0	0
HELLS	ENSG00000119969	GTEx/v8	Skin_Not_Sun_Exposed_Suprapubic	10:96699980:C:T	C	NA	NA	0.000142233	2.49832e-16	0
HELLS	ENSG00000119969	eQTLGen	eQTLGen_cis_eQTLs	10:96700402:C:G	C	C	+	4.0189e-77	0	0
HELLS	ENSG00000119969	GTEx/v8	Skin_Sun_Exposed_Lower_leg	10:96700402:C:G	C	C	+	5.57731e-05	9.90216e-14	0
HELLS	ENSG00000119969	eQTLGen	eQTLGen_cis_eQTLs	10:96702337:C:T	T	T	+	7.8866e-77	0	0
HELLS	ENSG00000119969	GTEx/v8	Skin_Sun_Exposed_Lower_leg	10:96702337:C:T	T	T	+	5.26239e-05	9.90216e-14	0
HELLS	ENSG00000119969	eQTLGen	eQTLGen_cis_eQTLs	10:96702363:C:T	C	T	-	6.1903e-12	0	0
HELLS	ENSG00000119969	eQTLGen	eQTLGen_cis_eQTLs	10:96702472:A:G	G	A	+	4.3564e-13	0	0
HELLS	ENSG00000119969	eQTLGen	eQTLGen_cis_eQTLs	10:96703109:G:T	T	G	-	3.2011e-12	0	0
HELLS	ENSG00000119969	eQTLGen	eQTLGen_cis_eQTLs	10:96703220:A:G	A	A	+	3.8003e-77	0	0
HELLS	ENSG00000119969	GTEx/v8	Skin_Sun_Exposed_Lower_leg	10:96703220:A:G	A	A	+	5.26239e-05	9.90216e-14	0
HELLS	ENSG00000119969	eQTLGen	eQTLGen_cis_eQTLs	10:96703491:A:C	A	A	+	1.8884e-73	0	0
HELLS	ENSG00000119969	GTEx/v8	Skin_Sun_Exposed_Lower_leg	10:96703491:A:C	A	A	+	5.26239e-05	9.90216e-14	0
HELLS	ENSG00000119969	eQTLGen	eQTLGen_cis_eQTLs	10:96704918:A:G	G	NA	NA	6.1556e-12	0	0
HELLS	ENSG00000119969	GTEx/v8	Skin_Not_Sun_Exposed_Suprapubic	10:96704918:A:G	G	NA	NA	0.000169172	2.49832e-16	0
HELLS	ENSG00000119969	eQTLGen	eQTLGen_cis_eQTLs	10:96705891:C:T	T	C	-	7.5415e-12	0	0
HELLS	ENSG00000119969	eQTLGen	eQTLGen_cis_eQTLs	10:96706316:C:T	T	C	-	7.1412e-12	0	0
HELLS	ENSG00000119969	GTEx/v8	Skin_Not_Sun_Exposed_Suprapubic	10:96706316:C:T	T	C	-	0.000169172	2.49832e-16	0
HELLS	ENSG00000119969	eQTLGen	eQTLGen_cis_eQTLs	10:96707202:C:T	T	C	+	1.5622e-11	0	0
HELLS	ENSG00000119969	eQTLGen	eQTLGen_cis_eQTLs	10:96708226:A:G	A	A	+	1.0552e-77	0	0
HELLS	ENSG00000119969	GTEx/v8	Skin_Sun_Exposed_Lower_leg	10:96708226:A:G	A	A	+	5.26239e-05	9.90216e-14	0
HELLS	ENSG00000119969	eQTLGen	eQTLGen_cis_eQTLs	10:96709877:A:G	A	G	-	6.9734e-12	0	0
HELLS	ENSG00000119969	eQTLGen	eQTLGen_cis_eQTLs	10:96710164:C:T	T	T	+	5.2951e-77	0	0
HELLS	ENSG00000119969	GTEx/v8	Skin_Sun_Exposed_Lower_leg	10:96710164:C:T	T	T	+	5.26239e-05	9.90216e-14	0
HELLS	ENSG00000119969	eQTLGen	eQTLGen_cis_eQTLs	10:96711706:C:G	C	G	-	7.2825e-12	0	0
HELLS	ENSG00000119969	GTEx/v8	Skin_Not_Sun_Exposed_Suprapubic	10:96711949:G:GTCTT	G	GTCTT	-	0.000169172	2.49832e-16	0
HELLS	ENSG00000119969	eQTLGen	eQTLGen_cis_eQTLs	10:96712978:C:T	C	T	-	9.1422e-12	0	0
HELLS	ENSG00000119969	eQTLGen	eQTLGen_cis_eQTLs	10:96713372:C:T	T	C	-	8.6227e-12	0	0
HELLS	ENSG00000119969	eQTLGen	eQTLGen_cis_eQTLs	10:96713686:C:G	G	C	-	7.8752e-12	0	0
HELLS	ENSG00000119969	eQTLGen	eQTLGen_cis_eQTLs	10:96713760:A:G	A	A	+	1.5982e-76	0	0
HELLS	ENSG00000119969	GTEx/v8	Skin_Sun_Exposed_Lower_leg	10:96713760:A:G	A	A	+	5.26239e-05	9.90216e-14	0
HELLS	ENSG00000119969	eQTLGen	eQTLGen_cis_eQTLs	10:96713995:A:G	G	A	-	6.915e-12	0	0
HELLS	ENSG00000119969	eQTLGen	eQTLGen_cis_eQTLs	10:96714425:A:C	A	C	-	7.6904e-12	0	0
HELLS	ENSG00000119969	GTEx/v8	Skin_Not_Sun_Exposed_Suprapubic	10:96714647:T:TA	T	NA	NA	0.000169172	2.49832e-16	0
HELLS	ENSG00000119969	eQTLGen	eQTLGen_cis_eQTLs	10:96715585:G:T	T	NA	NA	2.8648e-12	0	0
HELLS	ENSG00000119969	eQTLGen	eQTLGen_cis_eQTLs	10:96715671:C:T	C	C	+	7.2937e-77	0	0
HELLS	ENSG00000119969	GTEx/v8	Skin_Sun_Exposed_Lower_leg	10:96715671:C:T	C	C	+	5.26239e-05	9.90216e-14	0
HELLS	ENSG00000119969	eQTLGen	eQTLGen_cis_eQTLs	10:96717122:A:T	A	NA	NA	4.7358e-09	3.23436e-05	0
HELLS	ENSG00000119969	GTEx/v8	Skin_Not_Sun_Exposed_Suprapubic	10:96717122:A:T	A	NA	NA	0.000169172	2.49832e-16	0
HELLS	ENSG00000119969	eQTLGen	eQTLGen_cis_eQTLs	10:96717148:C:T	T	T	+	1.0845e-47	0	0
HELLS	ENSG00000119969	GTEx/v8	Skin_Sun_Exposed_Lower_leg	10:96717148:C:T	T	T	+	6.77667e-05	9.90216e-14	0
HELLS	ENSG00000119969	eQTLGen	eQTLGen_cis_eQTLs	10:96717286:C:G	C	G	+	6.1977e-08	0.000271499	0
HELLS	ENSG00000119969	eQTLGen	eQTLGen_cis_eQTLs	10:96717478:C:T	C	C	+	2.7068e-76	0	0
HELLS	ENSG00000119969	GTEx/v8	Skin_Sun_Exposed_Lower_leg	10:96717478:C:T	C	C	+	5.26239e-05	9.90216e-14	0
HELLS	ENSG00000119969	eQTLGen	eQTLGen_cis_eQTLs	10:96718308:A:T	A	T	+	4.3168e-12	0	0
HELLS	ENSG00000119969	eQTLGen	eQTLGen_cis_eQTLs	10:96718609:C:G	C	G	-	6.8572e-12	0	0
HELLS	ENSG00000119969	eQTLGen	eQTLGen_cis_eQTLs	10:96718794:C:T	T	T	+	1.1568e-76	0	0
HELLS	ENSG00000119969	GTEx/v8	Skin_Sun_Exposed_Lower_leg	10:96718794:C:T	T	T	+	5.26239e-05	9.90216e-14	0
HELLS	ENSG00000119969	eQTLGen	eQTLGen_cis_eQTLs	10:96718815:C:T	T	C	-	6.8572e-12	0	0
HELLS	ENSG00000119969	eQTLGen	eQTLGen_cis_eQTLs	10:96719521:A:G	A	G	-	1.5235e-10	0	0
HELLS	ENSG00000119969	GTEx/v8	Skin_Not_Sun_Exposed_Suprapubic	10:96719521:A:G	A	G	-	7.02515e-06	2.49832e-16	0
HELLS	ENSG00000119969	eQTLGen	eQTLGen_cis_eQTLs	10:96719845:G:T	T	G	+	9.9103e-12	0	0
HELLS	ENSG00000119969	eQTLGen	eQTLGen_cis_eQTLs	10:96719846:A:T	T	A	+	1.1449e-11	0	0
HELLS	ENSG00000119969	eQTLGen	eQTLGen_cis_eQTLs	10:96720051:A:G	A	A	+	1.3172e-73	0	0
HELLS	ENSG00000119969	GTEx/v8	Skin_Sun_Exposed_Lower_leg	10:96720051:A:G	A	A	+	8.41055e-05	9.90216e-14	0
HELLS	ENSG00000119969	eQTLGen	eQTLGen_cis_eQTLs	10:96720169:A:G	G	A	-	6.8572e-12	0	0
HELLS	ENSG00000119969	eQTLGen	eQTLGen_cis_eQTLs	10:96720171:A:G	G	G	+	6.9586e-76	0	0
HELLS	ENSG00000119969	GTEx/v8	Skin_Sun_Exposed_Lower_leg	10:96720171:A:G	G	G	+	5.57731e-05	9.90216e-14	0
HELLS	ENSG00000119969	eQTLGen	eQTLGen_cis_eQTLs	10:96721607:C:T	C	C	+	1.1313e-76	0	0
HELLS	ENSG00000119969	GTEx/v8	Skin_Sun_Exposed_Lower_leg	10:96721607:C:T	C	C	+	5.26239e-05	9.90216e-14	0
HELLS	ENSG00000119969	eQTLGen	eQTLGen_cis_eQTLs	10:96721662:C:T	C	T	-	6.4835e-12	0	0
HELLS	ENSG00000119969	eQTLGen	eQTLGen_cis_eQTLs	10:96722552:C:T	C	T	-	6.4835e-12	0	0
HELLS	ENSG00000119969	eQTLGen	eQTLGen_cis_eQTLs	10:96724115:C:T	T	C	-	6.4835e-12	0	0
HELLS	ENSG00000119969	eQTLGen	eQTLGen_cis_eQTLs	10:96724395:G:T	G	T	-	5.5871e-12	0	0
HELLS	ENSG00000119969	GTEx/v8	Skin_Not_Sun_Exposed_Suprapubic	10:96724395:G:T	G	T	-	0.000169172	2.49832e-16	0
HELLS	ENSG00000119969	eQTLGen	eQTLGen_cis_eQTLs	10:96725037:A:C	A	C	-	5.8113e-12	0	0
HELLS	ENSG00000119969	eQTLGen	eQTLGen_cis_eQTLs	10:96725535:A:C	C	A	+	8.5628e-12	0	0
HELLS	ENSG00000119969	eQTLGen	eQTLGen_cis_eQTLs	10:96725811:A:G	A	A	+	1.393e-76	0	0
HELLS	ENSG00000119969	GTEx/v8	Skin_Sun_Exposed_Lower_leg	10:96725811:A:G	A	A	+	5.26239e-05	9.90216e-14	0
HELLS	ENSG00000119969	GTEx/v8	Skin_Sun_Exposed_Lower_leg	10:96726295:T:TC	T	T	+	5.26239e-05	9.90216e-14	0
HELLS	ENSG00000119969	eQTLGen	eQTLGen_cis_eQTLs	10:96726746:A:G	A	A	+	9.9324e-77	0	0
HELLS	ENSG00000119969	GTEx/v8	Skin_Sun_Exposed_Lower_leg	10:96726746:A:G	A	A	+	5.26239e-05	9.90216e-14	0
HELLS	ENSG00000119969	eQTLGen	eQTLGen_cis_eQTLs	10:96726897:A:G	A	A	+	9.1862e-77	0	0
HELLS	ENSG00000119969	GTEx/v8	Skin_Sun_Exposed_Lower_leg	10:96726897:A:G	A	A	+	5.26239e-05	9.90216e-14	0
HELLS	ENSG00000119969	eQTLGen	eQTLGen_cis_eQTLs	10:96727160:A:G	G	G	+	2.1957e-77	0	0
HELLS	ENSG00000119969	GTEx/v8	Skin_Sun_Exposed_Lower_leg	10:96727160:A:G	G	G	+	5.26239e-05	9.90216e-14	0
HELLS	ENSG00000119969	eQTLGen	eQTLGen_cis_eQTLs	10:96727403:A:C	A	C	-	7.5415e-12	0	0
HELLS	ENSG00000119969	eQTLGen	eQTLGen_cis_eQTLs	10:96728015:A:G	G	G	+	9.1181e-77	0	0
HELLS	ENSG00000119969	eQTLGen	eQTLGen_cis_eQTLs	10:96728657:A:G	A	G	-	2.1348e-09	1.95644e-05	0
HELLS	ENSG00000119969	eQTLGen	eQTLGen_cis_eQTLs	10:96728688:C:T	C	T	-	4.7606e-10	0	0
HELLS	ENSG00000119969	GTEx/v8	Skin_Sun_Exposed_Lower_leg	10:96730064:C:T	T	T	+	7.20584e-05	9.90216e-14	0
HELLS	ENSG00000119969	GTEx/v8	Skin_Not_Sun_Exposed_Suprapubic	10:96730086:A:G	A	G	-	0.000169172	2.49832e-16	0
HELLS	ENSG00000119969	GTEx/v8	Skin_Not_Sun_Exposed_Suprapubic	10:96730151:C:T	T	C	-	0.000169172	2.49832e-16	0
HELLS	ENSG00000119969	eQTLGen	eQTLGen_cis_eQTLs	10:96731214:C:T	C	C	+	4.6825e-77	0	0
HELLS	ENSG00000119969	GTEx/v8	Skin_Sun_Exposed_Lower_leg	10:96731214:C:T	C	C	+	5.26239e-05	9.90216e-14	0
HELLS	ENSG00000119969	eQTLGen	eQTLGen_cis_eQTLs	10:96731310:A:G	G	NA	NA	1.746e-12	0	0
HELLS	ENSG00000119969	GTEx/v8	Skin_Not_Sun_Exposed_Suprapubic	10:96731310:A:G	G	NA	NA	0.000169172	2.49832e-16	0
HELLS	ENSG00000119969	eQTLGen	eQTLGen_cis_eQTLs	10:96731788:A:G	G	A	+	5.2444e-12	0	0
HELLS	ENSG00000119969	eQTLGen	eQTLGen_cis_eQTLs	10:96732484:C:T	C	NA	NA	5.7114e-13	0	0
HELLS	ENSG00000119969	eQTLGen	eQTLGen_cis_eQTLs	10:96732599:A:G	A	NA	NA	2.2139e-13	0	0
HELLS	ENSG00000119969	GTEx/v8	Skin_Not_Sun_Exposed_Suprapubic	10:96732599:A:G	A	NA	NA	0.000169172	2.49832e-16	0
HELLS	ENSG00000119969	eQTLGen	eQTLGen_cis_eQTLs	10:96734339:G:T	T	NA	NA	2.6635e-13	0	0
HELLS	ENSG00000119969	eQTLGen	eQTLGen_cis_eQTLs	10:96734466:A:T	A	T	-	6.5747e-13	0	0
HELLS	ENSG00000119969	eQTLGen	eQTLGen_cis_eQTLs	10:96734582:A:G	A	NA	NA	2.7603e-13	0	0
HELLS	ENSG00000119969	GTEx/v8	Skin_Not_Sun_Exposed_Suprapubic	10:96734582:A:G	A	NA	NA	0.000137376	2.49832e-16	0
HELLS	ENSG00000119969	eQTLGen	eQTLGen_cis_eQTLs	10:96734676:C:T	C	T	+	5.2963e-12	0	0
HELLS	ENSG00000119969	eQTLGen	eQTLGen_cis_eQTLs	10:96734790:A:T	T	A	-	2.9295e-13	0	0
HELLS	ENSG00000119969	eQTLGen	eQTLGen_cis_eQTLs	10:96735342:A:T	T	A	-	9.6366e-13	0	0
HELLS	ENSG00000119969	eQTLGen	eQTLGen_cis_eQTLs	10:96736184:A:G	A	G	-	2.2029e-12	0	0
HELLS	ENSG00000119969	eQTLGen	eQTLGen_cis_eQTLs	10:96736514:C:T	T	T	+	3.222e-76	0	0
HELLS	ENSG00000119969	GTEx/v8	Skin_Sun_Exposed_Lower_leg	10:96736514:C:T	T	T	+	4.38192e-05	9.90216e-14	0
HELLS	ENSG00000119969	eQTLGen	eQTLGen_cis_eQTLs	10:96737177:A:G	G	A	-	2.7567e-12	0	0
HELLS	ENSG00000119969	eQTLGen	eQTLGen_cis_eQTLs	10:96737210:A:C	A	C	-	2.7567e-12	0	0
HELLS	ENSG00000119969	eQTLGen	eQTLGen_cis_eQTLs	10:96737791:C:G	G	C	-	2.7567e-12	0	0
HELLS	ENSG00000119969	eQTLGen	eQTLGen_cis_eQTLs	10:96741053:A:C	C	NA	NA	4.9889e-13	0	0
HELLS	ENSG00000119969	GTEx/v8	Skin_Not_Sun_Exposed_Suprapubic	10:96741053:A:C	C	NA	NA	0.000169172	2.49832e-16	0
HELLS	ENSG00000119969	eQTLGen	eQTLGen_cis_eQTLs	10:96743108:C:T	C	T	-	2.9267e-12	0	0
HELLS	ENSG00000119969	eQTLGen	eQTLGen_cis_eQTLs	10:96743228:A:C	C	NA	NA	1.8923e-12	0	0
HELLS	ENSG00000119969	GTEx/v8	Skin_Not_Sun_Exposed_Suprapubic	10:96743228:A:C	C	NA	NA	0.000169172	2.49832e-16	0
HELLS	ENSG00000119969	eQTLGen	eQTLGen_cis_eQTLs	10:96743943:A:G	A	G	+	4.7875e-11	0	0
HELLS	ENSG00000119969	eQTLGen	eQTLGen_cis_eQTLs	10:96744890:A:T	T	NA	NA	4.8057e-12	0	0
HELLS	ENSG00000119969	GTEx/v8	Skin_Not_Sun_Exposed_Suprapubic	10:96744890:A:T	T	NA	NA	0.000169172	2.49832e-16	0
HELLS	ENSG00000119969	eQTLGen	eQTLGen_cis_eQTLs	10:96745180:G:T	G	NA	NA	1.8334e-12	0	0
HELLS	ENSG00000119969	GTEx/v8	Skin_Not_Sun_Exposed_Suprapubic	10:96745180:G:T	G	NA	NA	0.000169172	2.49832e-16	0
HELLS	ENSG00000119969	eQTLGen	eQTLGen_cis_eQTLs	10:96745984:A:T	T	A	-	2.3527e-12	0	0
HELLS	ENSG00000119969	eQTLGen	eQTLGen_cis_eQTLs	10:96746078:C:T	T	T	+	1.0279e-77	0	0
HELLS	ENSG00000119969	GTEx/v8	Skin_Sun_Exposed_Lower_leg	10:96746078:C:T	T	T	+	5.26239e-05	9.90216e-14	0
HELLS	ENSG00000119969	eQTLGen	eQTLGen_cis_eQTLs	10:96747206:G:T	T	NA	NA	4.8329e-12	0	0
HELLS	ENSG00000119969	GTEx/v8	Skin_Not_Sun_Exposed_Suprapubic	10:96747206:G:T	T	NA	NA	0.000169172	2.49832e-16	0
HELLS	ENSG00000119969	eQTLGen	eQTLGen_cis_eQTLs	10:96748492:A:G	A	G	+	2.1071e-11	0	0
HELLS	ENSG00000119969	eQTLGen	eQTLGen_cis_eQTLs	10:96748737:A:T	T	A	-	1.0081e-12	0	0
HELLS	ENSG00000119969	eQTLGen	eQTLGen_cis_eQTLs	10:96749181:A:T	A	NA	NA	1.86e-12	0	0
HELLS	ENSG00000119969	GTEx/v8	Skin_Not_Sun_Exposed_Suprapubic	10:96749181:A:T	A	NA	NA	8.26572e-05	2.49832e-16	0
HELLS	ENSG00000119969	eQTLGen	eQTLGen_cis_eQTLs	10:96749620:A:G	A	G	-	6.361e-11	0	0
HELLS	ENSG00000119969	eQTLGen	eQTLGen_cis_eQTLs	10:96749721:C:G	C	C	+	8.4643e-77	0	0
HELLS	ENSG00000119969	GTEx/v8	Skin_Sun_Exposed_Lower_leg	10:96749721:C:G	C	C	+	5.26239e-05	9.90216e-14	0
HELLS	ENSG00000119969	eQTLGen	eQTLGen_cis_eQTLs	10:96749936:G:T	G	T	+	5.8862e-11	0	0
HELLS	ENSG00000119969	eQTLGen	eQTLGen_cis_eQTLs	10:96750182:C:G	C	C	+	1.5629e-73	0	0
HELLS	ENSG00000119969	GTEx/v8	Skin_Sun_Exposed_Lower_leg	10:96750182:C:G	C	C	+	5.26239e-05	9.90216e-14	0
HELLS	ENSG00000119969	eQTLGen	eQTLGen_cis_eQTLs	10:96750251:C:T	T	C	+	8.6408e-11	0	0
HELLS	ENSG00000119969	eQTLGen	eQTLGen_cis_eQTLs	10:96750543:A:C	A	C	+	3.8745e-11	0	0
HELLS	ENSG00000119969	eQTLGen	eQTLGen_cis_eQTLs	10:96750614:C:T	C	C	+	1.3522e-76	0	0
HELLS	ENSG00000119969	eQTLGen	eQTLGen_cis_eQTLs	10:96750694:C:T	C	T	-	1.7561e-12	0	0
HELLS	ENSG00000119969	eQTLGen	eQTLGen_cis_eQTLs	10:96750866:G:T	G	NA	NA	4.8228e-13	0	0
HELLS	ENSG00000119969	GTEx/v8	Skin_Not_Sun_Exposed_Suprapubic	10:96750866:G:T	G	NA	NA	8.26572e-05	2.49832e-16	0
HELLS	ENSG00000119969	GTEx/v8	Skin_Not_Sun_Exposed_Suprapubic	10:96752127:G:GCT	G	NA	NA	0.000247532	2.49832e-16	0
HELLS	ENSG00000119969	GTEx/v8	Skin_Not_Sun_Exposed_Suprapubic	10:96752130:G:GA	G	NA	NA	0.000247532	2.49832e-16	0
HELLS	ENSG00000119969	eQTLGen	eQTLGen_cis_eQTLs	10:96753645:G:T	G	NA	NA	1.6602e-12	0	0
HELLS	ENSG00000119969	GTEx/v8	Skin_Not_Sun_Exposed_Suprapubic	10:96753645:G:T	G	NA	NA	0.000247532	2.49832e-16	0
HELLS	ENSG00000119969	eQTLGen	eQTLGen_cis_eQTLs	10:96753828:A:G	G	NA	NA	1.6365e-12	0	0
HELLS	ENSG00000119969	GTEx/v8	Skin_Not_Sun_Exposed_Suprapubic	10:96753828:A:G	G	NA	NA	0.000247532	2.49832e-16	0
HELLS	ENSG00000119969	eQTLGen	eQTLGen_cis_eQTLs	10:96753908:A:C	A	NA	NA	1.8466e-12	0	0
HELLS	ENSG00000119969	GTEx/v8	Skin_Not_Sun_Exposed_Suprapubic	10:96753908:A:C	A	NA	NA	0.000247532	2.49832e-16	0
HELLS	ENSG00000119969	eQTLGen	eQTLGen_cis_eQTLs	10:96754246:C:T	C	NA	NA	3.0414e-12	0	0
HELLS	ENSG00000119969	GTEx/v8	Skin_Not_Sun_Exposed_Suprapubic	10:96754246:C:T	C	NA	NA	0.000247532	2.49832e-16	0
HELLS	ENSG00000119969	eQTLGen	eQTLGen_cis_eQTLs	10:96754259:A:G	A	NA	NA	2.4037e-12	0	0
HELLS	ENSG00000119969	GTEx/v8	Skin_Not_Sun_Exposed_Suprapubic	10:96754259:A:G	A	NA	NA	0.000244897	2.49832e-16	0
HELLS	ENSG00000119969	eQTLGen	eQTLGen_cis_eQTLs	10:96754368:C:T	C	NA	NA	2.3193e-12	0	0
HELLS	ENSG00000119969	GTEx/v8	Skin_Not_Sun_Exposed_Suprapubic	10:96754368:C:T	C	NA	NA	0.000247532	2.49832e-16	0
HELLS	ENSG00000119969	eQTLGen	eQTLGen_cis_eQTLs	10:96754465:C:G	G	G	+	7.9199e-76	0	0
HELLS	ENSG00000119969	GTEx/v8	Skin_Sun_Exposed_Lower_leg	10:96754465:C:G	G	G	+	5.84911e-05	9.90216e-14	0
HELLS	ENSG00000119969	eQTLGen	eQTLGen_cis_eQTLs	10:96754656:C:T	C	C	+	6.9074e-76	0	0
HELLS	ENSG00000119969	GTEx/v8	Skin_Sun_Exposed_Lower_leg	10:96754656:C:T	C	C	+	5.7919e-05	9.90216e-14	0
HELLS	ENSG00000119969	eQTLGen	eQTLGen_cis_eQTLs	10:96754975:A:T	T	NA	NA	2.5197e-12	0	0
HELLS	ENSG00000119969	GTEx/v8	Skin_Not_Sun_Exposed_Suprapubic	10:96754975:A:T	T	NA	NA	0.000247532	2.49832e-16	0
HELLS	ENSG00000119969	eQTLGen	eQTLGen_cis_eQTLs	10:96755252:C:T	T	NA	NA	2.1966e-12	0	0
HELLS	ENSG00000119969	GTEx/v8	Skin_Not_Sun_Exposed_Suprapubic	10:96755252:C:T	T	NA	NA	0.000247532	2.49832e-16	0
HELLS	ENSG00000119969	eQTLGen	eQTLGen_cis_eQTLs	10:96755297:A:G	G	NA	NA	2.5054e-12	0	0
HELLS	ENSG00000119969	GTEx/v8	Skin_Not_Sun_Exposed_Suprapubic	10:96755297:A:G	G	NA	NA	0.000247532	2.49832e-16	0
HELLS	ENSG00000119969	eQTLGen	eQTLGen_cis_eQTLs	10:96755474:C:T	T	NA	NA	1.6531e-12	0	0
HELLS	ENSG00000119969	GTEx/v8	Skin_Not_Sun_Exposed_Suprapubic	10:96755474:C:T	T	NA	NA	0.000247532	2.49832e-16	0
HELLS	ENSG00000119969	eQTLGen	eQTLGen_cis_eQTLs	10:96755566:A:C	A	NA	NA	1.8361e-12	0	0
HELLS	ENSG00000119969	GTEx/v8	Skin_Not_Sun_Exposed_Suprapubic	10:96755566:A:C	A	NA	NA	0.000247532	2.49832e-16	0
HELLS	ENSG00000119969	eQTLGen	eQTLGen_cis_eQTLs	10:96756792:G:T	G	NA	NA	2.1437e-12	0	0
HELLS	ENSG00000119969	GTEx/v8	Skin_Not_Sun_Exposed_Suprapubic	10:96756792:G:T	G	NA	NA	0.000247532	2.49832e-16	0
HELLS	ENSG00000119969	eQTLGen	eQTLGen_cis_eQTLs	10:96757047:A:G	G	G	+	5.2474e-75	0	0
HELLS	ENSG00000119969	GTEx/v8	Skin_Sun_Exposed_Lower_leg	10:96757047:A:G	G	G	+	5.7919e-05	9.90216e-14	0
HELLS	ENSG00000119969	eQTLGen	eQTLGen_cis_eQTLs	10:96757090:G:T	T	NA	NA	3.0155e-12	0	0
HELLS	ENSG00000119969	GTEx/v8	Skin_Not_Sun_Exposed_Suprapubic	10:96757090:G:T	T	NA	NA	0.000247532	2.49832e-16	0
HELLS	ENSG00000119969	GTEx/v8	Skin_Not_Sun_Exposed_Suprapubic	10:96757467:A:ATTCCCTTACAGGAAATGTCTTGCCTTTTGGGATAAGGCTCAAT	ATTCCCTTACAGGAAATGTCTTGCCTTTTGGGATAAGGCTCAAT	NA	NA	0.000247532	2.49832e-16	0
HELLS	ENSG00000119969	eQTLGen	eQTLGen_cis_eQTLs	10:96757501:A:G	A	NA	NA	1.1404e-08	6.42137e-05	0
HELLS	ENSG00000119969	eQTLGen	eQTLGen_cis_eQTLs	10:96757633:C:G	G	NA	NA	3.05e-12	0	0
HELLS	ENSG00000119969	GTEx/v8	Skin_Not_Sun_Exposed_Suprapubic	10:96757633:C:G	G	NA	NA	3.01023e-05	2.49832e-16	0
HELLS	ENSG00000119969	eQTLGen	eQTLGen_cis_eQTLs	10:96757715:C:T	T	NA	NA	2.9984e-12	0	0
HELLS	ENSG00000119969	GTEx/v8	Skin_Not_Sun_Exposed_Suprapubic	10:96757715:C:T	T	NA	NA	9.71455e-05	2.49832e-16	0
HELLS	ENSG00000119969	eQTLGen	eQTLGen_cis_eQTLs	10:96758136:G:T	T	G	-	1.2011e-16	0	0
HELLS	ENSG00000119969	GTEx/v8	Skin_Not_Sun_Exposed_Suprapubic	10:96758136:G:T	T	G	-	2.74477e-05	2.49832e-16	0
NOC3L	ENSG00000173145	eQTLGen	eQTLGen_cis_eQTLs	10:96191080:A:G	A	NA	NA	3.6661e-38	0	0
NOC3L	ENSG00000173145	eQTLGen	eQTLGen_cis_eQTLs	10:96283248:C:T	C	NA	NA	1.8776e-38	0	0
NOC3L	ENSG00000173145	eQTLGen	eQTLGen_cis_eQTLs	10:96443099:C:T	C	C	-	6.599e-36	0	0
NOC3L	ENSG00000173145	eQTLGen	eQTLGen_cis_eQTLs	10:96457756:C:T	T	T	-	4.3483e-31	0	0
NOC3L	ENSG00000173145	eQTLGen	eQTLGen_cis_eQTLs	10:96458700:C:T	T	T	-	4.6604e-36	0	0
NOC3L	ENSG00000173145	eQTLGen	eQTLGen_cis_eQTLs	10:96464293:A:G	A	A	-	7.6746e-36	0	0
NOC3L	ENSG00000173145	eQTLGen	eQTLGen_cis_eQTLs	10:96493058:C:T	T	T	-	1.0301e-34	0	0
NOC3L	ENSG00000173145	eQTLGen	eQTLGen_cis_eQTLs	10:96522365:C:T	C	C	-	2.5755e-33	0	0
NOC3L	ENSG00000173145	eQTLGen	eQTLGen_cis_eQTLs	10:96523045:A:T	T	T	-	1.3697e-32	0	0
NOC3L	ENSG00000173145	eQTLGen	eQTLGen_cis_eQTLs	10:96523070:A:G	A	A	-	4.6751e-28	0	0
NOC3L	ENSG00000173145	eQTLGen	eQTLGen_cis_eQTLs	10:96523071:C:T	T	T	-	1.1337e-26	0	0
NOC3L	ENSG00000173145	eQTLGen	eQTLGen_cis_eQTLs	10:96523073:A:G	A	A	-	2.5586e-27	0	0
NOC3L	ENSG00000173145	eQTLGen	eQTLGen_cis_eQTLs	10:96523083:C:T	C	C	-	2.2465e-28	0	0
NOC3L	ENSG00000173145	eQTLGen	eQTLGen_cis_eQTLs	10:96524395:C:T	T	C	+	5.2627e-08	0.000208623	0
NOC3L	ENSG00000173145	eQTLGen	eQTLGen_cis_eQTLs	10:96525865:A:G	A	A	-	5.7788e-34	0	0
NOC3L	ENSG00000173145	eQTLGen	eQTLGen_cis_eQTLs	10:96541982:A:G	G	G	-	1.5601e-34	0	0
NOC3L	ENSG00000173145	eQTLGen	eQTLGen_cis_eQTLs	10:96567386:C:T	T	T	-	1.189e-34	0	0
NOC3L	ENSG00000173145	eQTLGen	eQTLGen_cis_eQTLs	10:96570139:A:G	A	A	-	4.6695e-35	0	0
NOC3L	ENSG00000173145	eQTLGen	eQTLGen_cis_eQTLs	10:96575242:C:T	T	T	-	1.9914e-34	0	0
NOC3L	ENSG00000173145	eQTLGen	eQTLGen_cis_eQTLs	10:96628105:A:T	T	T	-	2.1023e-34	0	0
NOC3L	ENSG00000173145	eQTLGen	eQTLGen_cis_eQTLs	10:96629138:C:T	C	T	+	5.4252e-13	0	0
NOC3L	ENSG00000173145	eQTLGen	eQTLGen_cis_eQTLs	10:96630463:A:G	A	G	+	5.5217e-13	0	0
NOC3L	ENSG00000173145	eQTLGen	eQTLGen_cis_eQTLs	10:96634189:C:T	C	T	+	1.0887e-12	0	0
NOC3L	ENSG00000173145	eQTLGen	eQTLGen_cis_eQTLs	10:96634310:A:G	G	A	+	1.1836e-11	0	0
NOC3L	ENSG00000173145	eQTLGen	eQTLGen_cis_eQTLs	10:96637090:A:G	G	A	+	4.4093e-12	0	0
NOC3L	ENSG00000173145	eQTLGen	eQTLGen_cis_eQTLs	10:96638857:C:T	T	T	-	1.7215e-35	0	0
NOC3L	ENSG00000173145	eQTLGen	eQTLGen_cis_eQTLs	10:96645380:A:C	C	C	-	2.7062e-35	0	0
NOC3L	ENSG00000173145	eQTLGen	eQTLGen_cis_eQTLs	10:96652787:C:T	C	T	+	9.7599e-12	0	0
NOC3L	ENSG00000173145	eQTLGen	eQTLGen_cis_eQTLs	10:96653091:C:T	T	T	-	4.2273e-35	0	0
NOC3L	ENSG00000173145	eQTLGen	eQTLGen_cis_eQTLs	10:96653610:A:G	A	G	+	1.2051e-08	6.41725e-05	0
NOC3L	ENSG00000173145	eQTLGen	eQTLGen_cis_eQTLs	10:96653611:C:T	T	C	+	5.9178e-11	0	0
NOC3L	ENSG00000173145	eQTLGen	eQTLGen_cis_eQTLs	10:96654221:G:T	G	T	+	1.0271e-08	5.78518e-05	0
NOC3L	ENSG00000173145	eQTLGen	eQTLGen_cis_eQTLs	10:96654668:A:G	A	G	+	2.7606e-12	0	0
NOC3L	ENSG00000173145	eQTLGen	eQTLGen_cis_eQTLs	10:96656957:A:G	G	A	+	2.3337e-10	0	0
NOC3L	ENSG00000173145	eQTLGen	eQTLGen_cis_eQTLs	10:96657738:C:T	T	T	+	3.4379e-207	0	0
NOC3L	ENSG00000173145	GTEx/v8	Adrenal_Gland	10:96657738:C:T	T	T	+	1.4058e-05	2.32596e-10	0
NOC3L	ENSG00000173145	GTEx/v8	Brain_Cerebellar_Hemisphere	10:96657738:C:T	T	T	+	8.83392e-06	1.25929e-05	0
NOC3L	ENSG00000173145	GTEx/v8	Brain_Cerebellum	10:96657738:C:T	T	T	+	0.000102619	0.000482347	0
NOC3L	ENSG00000173145	GTEx/v8	Lung	10:96657738:C:T	T	T	+	6.61485e-11	6.99161e-23	0
NOC3L	ENSG00000173145	GTEx/v8	Skin_Not_Sun_Exposed_Suprapubic	10:96657738:C:T	T	T	+	3.35442e-11	2.01564e-23	0
NOC3L	ENSG00000173145	GTEx/v8	Skin_Sun_Exposed_Lower_leg	10:96657738:C:T	T	T	+	1.76588e-08	4.18218e-20	0
NOC3L	ENSG00000173145	eQTLGen	eQTLGen_cis_eQTLs	10:96658509:A:T	A	T	+	9.6226e-13	0	0
NOC3L	ENSG00000173145	eQTLGen	eQTLGen_cis_eQTLs	10:96658617:A:G	G	A	+	3.1088e-13	0	0
NOC3L	ENSG00000173145	eQTLGen	eQTLGen_cis_eQTLs	10:96658691:A:G	A	A	-	1.3277e-33	0	0
NOC3L	ENSG00000173145	eQTLGen	eQTLGen_cis_eQTLs	10:96660718:A:C	A	C	+	4.1493e-13	0	0
NOC3L	ENSG00000173145	eQTLGen	eQTLGen_cis_eQTLs	10:96666085:C:T	C	C	-	5.6668e-34	0	0
NOC3L	ENSG00000173145	eQTLGen	eQTLGen_cis_eQTLs	10:96666504:C:T	C	T	+	6.915e-12	0	0
NOC3L	ENSG00000173145	eQTLGen	eQTLGen_cis_eQTLs	10:96669360:C:T	C	T	+	3.0028e-14	0	0
NOC3L	ENSG00000173145	eQTLGen	eQTLGen_cis_eQTLs	10:96669878:C:G	C	C	-	1.7347e-34	0	0
NOC3L	ENSG00000173145	eQTLGen	eQTLGen_cis_eQTLs	10:96681846:A:G	A	A	-	4.7752e-35	0	0
NOC3L	ENSG00000173145	eQTLGen	eQTLGen_cis_eQTLs	10:96687120:A:G	A	A	-	1.8976e-33	0	0
NOC3L	ENSG00000173145	eQTLGen	eQTLGen_cis_eQTLs	10:96694843:A:G	G	A	+	9.1657e-14	0	0
NOC3L	ENSG00000173145	eQTLGen	eQTLGen_cis_eQTLs	10:96695080:C:T	C	T	+	8.7314e-14	0	0
NOC3L	ENSG00000173145	eQTLGen	eQTLGen_cis_eQTLs	10:96695351:A:G	A	A	-	4.9102e-30	0	0
NOC3L	ENSG00000173145	eQTLGen	eQTLGen_cis_eQTLs	10:96698925:C:G	C	C	-	3.1078e-30	0	0
NOC3L	ENSG00000173145	eQTLGen	eQTLGen_cis_eQTLs	10:96699444:A:C	C	C	-	7.4673e-30	0	0
NOC3L	ENSG00000173145	eQTLGen	eQTLGen_cis_eQTLs	10:96700402:C:G	C	C	-	2.2334e-29	0	0
NOC3L	ENSG00000173145	eQTLGen	eQTLGen_cis_eQTLs	10:96702295:A:G	A	G	+	1.3868e-09	1.30933e-05	0
NOC3L	ENSG00000173145	eQTLGen	eQTLGen_cis_eQTLs	10:96702337:C:T	T	T	-	5.7519e-30	0	0
NOC3L	ENSG00000173145	eQTLGen	eQTLGen_cis_eQTLs	10:96702472:A:G	G	A	+	7.1113e-14	0	0
NOC3L	ENSG00000173145	eQTLGen	eQTLGen_cis_eQTLs	10:96703220:A:G	A	A	-	5.5575e-30	0	0
NOC3L	ENSG00000173145	eQTLGen	eQTLGen_cis_eQTLs	10:96703491:A:C	A	A	-	7.8693e-29	0	0
NOC3L	ENSG00000173145	eQTLGen	eQTLGen_cis_eQTLs	10:96707202:C:T	T	C	+	1.3537e-13	0	0
NOC3L	ENSG00000173145	eQTLGen	eQTLGen_cis_eQTLs	10:96708226:A:G	A	A	-	8.884e-30	0	0
NOC3L	ENSG00000173145	eQTLGen	eQTLGen_cis_eQTLs	10:96710164:C:T	T	T	-	4.8653e-30	0	0
NOC3L	ENSG00000173145	eQTLGen	eQTLGen_cis_eQTLs	10:96713760:A:G	A	A	-	1.0235e-29	0	0
NOC3L	ENSG00000173145	eQTLGen	eQTLGen_cis_eQTLs	10:96715671:C:T	C	C	-	1.3212e-29	0	0
NOC3L	ENSG00000173145	eQTLGen	eQTLGen_cis_eQTLs	10:96717148:C:T	T	T	-	4.4787e-27	0	0
NOC3L	ENSG00000173145	eQTLGen	eQTLGen_cis_eQTLs	10:96717286:C:G	C	G	+	1.0388e-10	0	0
NOC3L	ENSG00000173145	eQTLGen	eQTLGen_cis_eQTLs	10:96717478:C:T	C	C	-	1.155e-29	0	0
NOC3L	ENSG00000173145	eQTLGen	eQTLGen_cis_eQTLs	10:96718308:A:T	A	T	+	2.4613e-13	0	0
NOC3L	ENSG00000173145	eQTLGen	eQTLGen_cis_eQTLs	10:96718794:C:T	T	T	-	1.2509e-29	0	0
NOC3L	ENSG00000173145	eQTLGen	eQTLGen_cis_eQTLs	10:96719845:G:T	T	G	+	3.1977e-13	0	0
NOC3L	ENSG00000173145	eQTLGen	eQTLGen_cis_eQTLs	10:96719846:A:T	T	A	+	5.9162e-13	0	0
NOC3L	ENSG00000173145	eQTLGen	eQTLGen_cis_eQTLs	10:96720051:A:G	A	A	-	6.022e-29	0	0
NOC3L	ENSG00000173145	eQTLGen	eQTLGen_cis_eQTLs	10:96720171:A:G	G	G	-	1.129e-29	0	0
NOC3L	ENSG00000173145	eQTLGen	eQTLGen_cis_eQTLs	10:96721607:C:T	C	C	-	3.5271e-30	0	0
NOC3L	ENSG00000173145	eQTLGen	eQTLGen_cis_eQTLs	10:96725535:A:C	C	A	+	9.1657e-14	0	0
NOC3L	ENSG00000173145	eQTLGen	eQTLGen_cis_eQTLs	10:96725811:A:G	A	A	-	2.8083e-30	0	0
NOC3L	ENSG00000173145	eQTLGen	eQTLGen_cis_eQTLs	10:96726746:A:G	A	A	-	3.3223e-30	0	0
NOC3L	ENSG00000173145	eQTLGen	eQTLGen_cis_eQTLs	10:96726897:A:G	A	A	-	2.9611e-30	0	0
NOC3L	ENSG00000173145	eQTLGen	eQTLGen_cis_eQTLs	10:96727160:A:G	G	G	-	4.9897e-30	0	0
NOC3L	ENSG00000173145	eQTLGen	eQTLGen_cis_eQTLs	10:96728015:A:G	G	G	-	2.9611e-30	0	0
NOC3L	ENSG00000173145	GTEx/v8	Brain_Cerebellar_Hemisphere	10:96730424:A:G	A	A	+	3.72135e-06	1.25929e-05	0
NOC3L	ENSG00000173145	GTEx/v8	Lung	10:96730424:A:G	A	A	+	5.7544e-10	6.99161e-23	0
NOC3L	ENSG00000173145	GTEx/v8	Skin_Not_Sun_Exposed_Suprapubic	10:96730424:A:G	A	A	+	8.41782e-11	2.01564e-23	0
NOC3L	ENSG00000173145	GTEx/v8	Skin_Sun_Exposed_Lower_leg	10:96730424:A:G	A	A	+	3.92131e-08	4.18218e-20	0
NOC3L	ENSG00000173145	eQTLGen	eQTLGen_cis_eQTLs	10:96731214:C:T	C	C	-	3.3841e-30	0	0
NOC3L	ENSG00000173145	eQTLGen	eQTLGen_cis_eQTLs	10:96731788:A:G	G	A	+	1.0942e-13	0	0
NOC3L	ENSG00000173145	eQTLGen	eQTLGen_cis_eQTLs	10:96734676:C:T	C	T	+	1.1273e-14	0	0
NOC3L	ENSG00000173145	eQTLGen	eQTLGen_cis_eQTLs	10:96736514:C:T	T	T	-	6.7831e-30	0	0
NOC3L	ENSG00000173145	eQTLGen	eQTLGen_cis_eQTLs	10:96743943:A:G	A	G	+	7.5923e-14	0	0
NOC3L	ENSG00000173145	eQTLGen	eQTLGen_cis_eQTLs	10:96746078:C:T	T	T	-	5.8316e-30	0	0
NOC3L	ENSG00000173145	eQTLGen	eQTLGen_cis_eQTLs	10:96748492:A:G	A	G	+	1.7795e-13	0	0
NOC3L	ENSG00000173145	eQTLGen	eQTLGen_cis_eQTLs	10:96749721:C:G	C	C	-	2.5728e-30	0	0
NOC3L	ENSG00000173145	eQTLGen	eQTLGen_cis_eQTLs	10:96749936:G:T	G	T	+	3.6593e-13	0	0
NOC3L	ENSG00000173145	eQTLGen	eQTLGen_cis_eQTLs	10:96750182:C:G	C	C	-	3.9416e-29	0	0
NOC3L	ENSG00000173145	eQTLGen	eQTLGen_cis_eQTLs	10:96750251:C:T	T	C	+	5.1379e-13	0	0
NOC3L	ENSG00000173145	eQTLGen	eQTLGen_cis_eQTLs	10:96750543:A:C	A	C	+	2.0484e-13	0	0
NOC3L	ENSG00000173145	eQTLGen	eQTLGen_cis_eQTLs	10:96750614:C:T	C	C	-	3.1802e-30	0	0
NOC3L	ENSG00000173145	eQTLGen	eQTLGen_cis_eQTLs	10:96754465:C:G	G	G	-	3.8669e-30	0	0
NOC3L	ENSG00000173145	eQTLGen	eQTLGen_cis_eQTLs	10:96754656:C:T	C	C	-	7.7279e-30	0	0
NOC3L	ENSG00000173145	eQTLGen	eQTLGen_cis_eQTLs	10:96757047:A:G	G	G	-	2.7325e-29	0	0
PDLIM1	ENSG00000107438	eQTLGen	eQTLGen_cis_eQTLs	10:96629138:C:T	C	T	-	8.9582e-19	0	0
PDLIM1	ENSG00000107438	eQTLGen	eQTLGen_cis_eQTLs	10:96630463:A:G	A	G	-	6.8073e-19	0	0
PDLIM1	ENSG00000107438	eQTLGen	eQTLGen_cis_eQTLs	10:96634189:C:T	C	T	-	4.3212e-18	0	0
PDLIM1	ENSG00000107438	eQTLGen	eQTLGen_cis_eQTLs	10:96634310:A:G	G	A	-	2.143e-16	0	0
PDLIM1	ENSG00000107438	eQTLGen	eQTLGen_cis_eQTLs	10:96637090:A:G	G	A	-	1.3396e-16	0	0
PDLIM1	ENSG00000107438	eQTLGen	eQTLGen_cis_eQTLs	10:96652787:C:T	C	T	-	5.004e-16	0	0
PDLIM1	ENSG00000107438	eQTLGen	eQTLGen_cis_eQTLs	10:96653610:A:G	A	G	-	5.3835e-17	0	0
PDLIM1	ENSG00000107438	eQTLGen	eQTLGen_cis_eQTLs	10:96653611:C:T	T	C	-	8.1186e-16	0	0
PDLIM1	ENSG00000107438	eQTLGen	eQTLGen_cis_eQTLs	10:96654221:G:T	G	T	-	5.9555e-18	0	0
PDLIM1	ENSG00000107438	eQTLGen	eQTLGen_cis_eQTLs	10:96654668:A:G	A	G	-	1.6242e-16	0	0
PDLIM1	ENSG00000107438	eQTLGen	eQTLGen_cis_eQTLs	10:96656957:A:G	G	A	-	5.5723e-18	0	0
PDLIM1	ENSG00000107438	eQTLGen	eQTLGen_cis_eQTLs	10:96658509:A:T	A	T	-	9.1907e-17	0	0
PDLIM1	ENSG00000107438	eQTLGen	eQTLGen_cis_eQTLs	10:96658617:A:G	G	A	-	6.2779e-16	0	0
PDLIM1	ENSG00000107438	eQTLGen	eQTLGen_cis_eQTLs	10:96660718:A:C	A	C	-	1.2824e-16	0	0
PDLIM1	ENSG00000107438	eQTLGen	eQTLGen_cis_eQTLs	10:96666504:C:T	C	T	-	4.6431e-17	0	0
PDLIM1	ENSG00000107438	eQTLGen	eQTLGen_cis_eQTLs	10:96669360:C:T	C	T	-	8.6667e-18	0	0
PDLIM1	ENSG00000107438	eQTLGen	eQTLGen_cis_eQTLs	10:96678687:A:G	A	G	+	1.1695e-05	0.032847	0
PDLIM1	ENSG00000107438	eQTLGen	eQTLGen_cis_eQTLs	10:96694843:A:G	G	A	-	8.1666e-17	0	0
PDLIM1	ENSG00000107438	eQTLGen	eQTLGen_cis_eQTLs	10:96695080:C:T	C	T	-	7.7892e-17	0	0
PDLIM1	ENSG00000107438	eQTLGen	eQTLGen_cis_eQTLs	10:96702295:A:G	A	G	-	1.7511e-11	0	0
PDLIM1	ENSG00000107438	eQTLGen	eQTLGen_cis_eQTLs	10:96702472:A:G	G	A	-	6.4151e-19	0	0
PDLIM1	ENSG00000107438	eQTLGen	eQTLGen_cis_eQTLs	10:96707202:C:T	T	C	-	7.9439e-18	0	0
PDLIM1	ENSG00000107438	eQTLGen	eQTLGen_cis_eQTLs	10:96717286:C:G	C	G	-	1.1324e-18	0	0
PDLIM1	ENSG00000107438	eQTLGen	eQTLGen_cis_eQTLs	10:96718308:A:T	A	T	-	6.24e-17	0	0
PDLIM1	ENSG00000107438	eQTLGen	eQTLGen_cis_eQTLs	10:96719845:G:T	T	G	-	1.1862e-18	0	0
PDLIM1	ENSG00000107438	eQTLGen	eQTLGen_cis_eQTLs	10:96719846:A:T	T	A	-	3.9856e-18	0	0
PDLIM1	ENSG00000107438	eQTLGen	eQTLGen_cis_eQTLs	10:96725535:A:C	C	A	-	1.4128e-18	0	0
PDLIM1	ENSG00000107438	eQTLGen	eQTLGen_cis_eQTLs	10:96731788:A:G	G	A	-	1.433e-18	0	0
PDLIM1	ENSG00000107438	eQTLGen	eQTLGen_cis_eQTLs	10:96734676:C:T	C	T	-	2.4932e-18	0	0
PDLIM1	ENSG00000107438	eQTLGen	eQTLGen_cis_eQTLs	10:96743943:A:G	A	G	-	4.5951e-18	0	0
PDLIM1	ENSG00000107438	eQTLGen	eQTLGen_cis_eQTLs	10:96748492:A:G	A	G	-	8.7709e-20	0	0
PDLIM1	ENSG00000107438	eQTLGen	eQTLGen_cis_eQTLs	10:96749936:G:T	G	T	-	8.7065e-20	0	0
PDLIM1	ENSG00000107438	eQTLGen	eQTLGen_cis_eQTLs	10:96750251:C:T	T	C	-	7.4572e-20	0	0
PDLIM1	ENSG00000107438	eQTLGen	eQTLGen_cis_eQTLs	10:96750543:A:C	A	C	-	4.4245e-20	0	0
PLCE1	ENSG00000138193	GTEx/v8	Cells_Cultured_fibroblasts	10:96557212:G:T	T	NA	NA	0.000137447	4.99663e-13	0
PLCE1	ENSG00000138193	GTEx/v8	Cells_Cultured_fibroblasts	10:96570276:C:CTT	CTT	NA	NA	0.000112784	4.99663e-13	0
PLCE1	ENSG00000138193	GTEx/v8	Cells_EBV-transformed_lymphocytes	10:96678687:A:G	A	G	-	1.79121e-05	1.20882e-07	0
PLCE1	ENSG00000138193	GTEx/v8	Cells_Cultured_fibroblasts	10:96686366:C:T	C	T	-	0.000184851	4.99663e-13	0
PLCE1	ENSG00000138193	GTEx/v8	Skin_Sun_Exposed_Lower_leg	10:96687120:A:G	A	A	-	0.000219464	0.000666445	0
PLCE1	ENSG00000138193	GTEx/v8	Cells_Cultured_fibroblasts	10:96689543:C:T	C	T	-	0.000184851	4.99663e-13	0
PLCE1	ENSG00000138193	GTEx/v8	Cells_Cultured_fibroblasts	10:96689887:A:C	A	C	-	0.000184851	4.99663e-13	0
PLCE1	ENSG00000138193	GTEx/v8	Cells_Cultured_fibroblasts	10:96691021:A:G	G	A	-	0.000201481	4.99663e-13	0
PLCE1	ENSG00000138193	GTEx/v8	Cells_Cultured_fibroblasts	10:96692627:A:G	G	A	-	0.000201481	4.99663e-13	0
PLCE1	ENSG00000138193	GTEx/v8	Cells_Cultured_fibroblasts	10:96694861:A:G	A	G	-	0.000184851	4.99663e-13	0
PLCE1	ENSG00000138193	GTEx/v8	Cells_Cultured_fibroblasts	10:96696529:C:T	C	NA	NA	0.000201481	4.99663e-13	0
PLCE1	ENSG00000138193	GTEx/v8	Cells_Cultured_fibroblasts	10:96697459:A:G	A	G	-	0.000184851	4.99663e-13	0
PLCE1	ENSG00000138193	GTEx/v8	Cells_Cultured_fibroblasts	10:96699512:A:G	G	NA	NA	0.000201481	4.99663e-13	0
PLCE1	ENSG00000138193	GTEx/v8	Cells_Cultured_fibroblasts	10:96699682:C:T	T	NA	NA	0.000184851	4.99663e-13	0
PLCE1	ENSG00000138193	GTEx/v8	Cells_Cultured_fibroblasts	10:96702363:C:T	C	T	-	0.000184851	4.99663e-13	0
PLCE1	ENSG00000138193	GTEx/v8	Cells_Cultured_fibroblasts	10:96703109:G:T	T	G	-	0.000184851	4.99663e-13	0
PLCE1	ENSG00000138193	GTEx/v8	Cells_Cultured_fibroblasts	10:96704918:A:G	G	NA	NA	0.000201481	4.99663e-13	0
PLCE1	ENSG00000138193	GTEx/v8	Cells_Cultured_fibroblasts	10:96705891:C:T	T	C	-	0.000184851	4.99663e-13	0
PLCE1	ENSG00000138193	GTEx/v8	Cells_Cultured_fibroblasts	10:96706316:C:T	T	C	-	0.000201481	4.99663e-13	0
PLCE1	ENSG00000138193	GTEx/v8	Cells_Cultured_fibroblasts	10:96709877:A:G	A	G	-	0.000184851	4.99663e-13	0
PLCE1	ENSG00000138193	GTEx/v8	Cells_Cultured_fibroblasts	10:96711949:G:GTCTT	G	GTCTT	-	0.000201481	4.99663e-13	0
PLCE1	ENSG00000138193	GTEx/v8	Cells_Cultured_fibroblasts	10:96713180:A:AATATATTATT	A	AATATATTATT	-	0.000184851	4.99663e-13	0
PLCE1	ENSG00000138193	GTEx/v8	Cells_Cultured_fibroblasts	10:96713686:C:G	G	C	-	0.000184851	4.99663e-13	0
PLCE1	ENSG00000138193	GTEx/v8	Cells_Cultured_fibroblasts	10:96714647:T:TA	T	NA	NA	0.000201481	4.99663e-13	0
PLCE1	ENSG00000138193	GTEx/v8	Cells_Cultured_fibroblasts	10:96715585:G:T	T	NA	NA	0.000184851	4.99663e-13	0
PLCE1	ENSG00000138193	GTEx/v8	Cells_Cultured_fibroblasts	10:96717122:A:T	A	NA	NA	0.000201481	4.99663e-13	0
PLCE1	ENSG00000138193	GTEx/v8	Cells_Cultured_fibroblasts	10:96718609:C:G	C	G	-	0.000184851	4.99663e-13	0
PLCE1	ENSG00000138193	GTEx/v8	Cells_Cultured_fibroblasts	10:96718815:C:T	T	C	-	0.000184851	4.99663e-13	0
PLCE1	ENSG00000138193	GTEx/v8	Cells_Cultured_fibroblasts	10:96724395:G:T	G	T	-	0.000201481	4.99663e-13	0
PLCE1	ENSG00000138193	GTEx/v8	Cells_Cultured_fibroblasts	10:96725037:A:C	A	C	-	0.000184851	4.99663e-13	0
PLCE1	ENSG00000138193	GTEx/v8	Cells_Cultured_fibroblasts	10:96727403:A:C	A	C	-	0.000184851	4.99663e-13	0
PLCE1	ENSG00000138193	GTEx/v8	Cells_Cultured_fibroblasts	10:96728688:C:T	C	T	-	0.000184851	4.99663e-13	0
PLCE1	ENSG00000138193	GTEx/v8	Cells_Cultured_fibroblasts	10:96730086:A:G	A	G	-	0.000201481	4.99663e-13	0
PLCE1	ENSG00000138193	GTEx/v8	Cells_Cultured_fibroblasts	10:96730151:C:T	T	C	-	0.000201481	4.99663e-13	0
PLCE1	ENSG00000138193	GTEx/v8	Cells_Cultured_fibroblasts	10:96730214:C:T	C	T	-	0.000182507	4.99663e-13	0
PLCE1	ENSG00000138193	GTEx/v8	Cells_Cultured_fibroblasts	10:96731310:A:G	G	NA	NA	0.000201481	4.99663e-13	0
PLCE1	ENSG00000138193	GTEx/v8	Cells_Cultured_fibroblasts	10:96732599:A:G	A	NA	NA	0.000201481	4.99663e-13	0
PLCE1	ENSG00000138193	GTEx/v8	Cells_Cultured_fibroblasts	10:96734582:A:G	A	NA	NA	0.000224305	4.99663e-13	0
PLCE1	ENSG00000138193	GTEx/v8	Cells_Cultured_fibroblasts	10:96735342:A:T	T	A	-	0.000184851	4.99663e-13	0
PLCE1	ENSG00000138193	GTEx/v8	Cells_Cultured_fibroblasts	10:96736184:A:G	A	G	-	9.71252e-05	4.99663e-13	0
PLCE1	ENSG00000138193	GTEx/v8	Cells_Cultured_fibroblasts	10:96737210:A:C	A	C	-	0.000184851	4.99663e-13	0
PLCE1	ENSG00000138193	GTEx/v8	Cells_Cultured_fibroblasts	10:96737791:C:G	G	C	-	0.000184851	4.99663e-13	0
PLCE1	ENSG00000138193	GTEx/v8	Cells_Cultured_fibroblasts	10:96741053:A:C	C	NA	NA	0.000201481	4.99663e-13	0
PLCE1	ENSG00000138193	GTEx/v8	Cells_Cultured_fibroblasts	10:96743228:A:C	C	NA	NA	0.000201481	4.99663e-13	0
PLCE1	ENSG00000138193	GTEx/v8	Cells_Cultured_fibroblasts	10:96743502:G:GAGCTTCTTCATTCCCCCCTATGCAGGGC	GAGCTTCTTCATTCCCCCCTATGCAGGGC	G	-	0.000162424	4.99663e-13	0
PLCE1	ENSG00000138193	GTEx/v8	Cells_Cultured_fibroblasts	10:96744890:A:T	T	NA	NA	0.000201481	4.99663e-13	0
PLCE1	ENSG00000138193	GTEx/v8	Cells_Cultured_fibroblasts	10:96745180:G:T	G	NA	NA	0.000201481	4.99663e-13	0
PLCE1	ENSG00000138193	GTEx/v8	Cells_Cultured_fibroblasts	10:96745984:A:T	T	A	-	0.000184851	4.99663e-13	0
PLCE1	ENSG00000138193	GTEx/v8	Cells_Cultured_fibroblasts	10:96747206:G:T	T	NA	NA	0.000201481	4.99663e-13	0
PLCE1	ENSG00000138193	GTEx/v8	Cells_Cultured_fibroblasts	10:96748737:A:T	T	A	-	0.000184851	4.99663e-13	0
PLCE1	ENSG00000138193	GTEx/v8	Cells_Cultured_fibroblasts	10:96749181:A:T	A	NA	NA	0.000201481	4.99663e-13	0
PLCE1	ENSG00000138193	GTEx/v8	Cells_Cultured_fibroblasts	10:96749620:A:G	A	G	-	0.000184851	4.99663e-13	0
PLCE1	ENSG00000138193	GTEx/v8	Cells_Cultured_fibroblasts	10:96750866:G:T	G	NA	NA	0.000201481	4.99663e-13	0
PLCE1	ENSG00000138193	GTEx/v8	Cells_Cultured_fibroblasts	10:96757633:C:G	G	NA	NA	0.000201481	4.99663e-13	0
PLCE1	ENSG00000138193	GTEx/v8	Cells_Cultured_fibroblasts	10:96758136:G:T	T	G	-	0.000140877	4.99663e-13	0
TBC1D12	ENSG00000108239	eQTLGen	eQTLGen_cis_eQTLs	10:96191080:A:G	A	NA	NA	5.5805e-28	0	0
TBC1D12	ENSG00000108239	BIOSQTL	BIOS_eQTL_geneLevel	10:96191080:A:G	A	NA	NA	1.04329e-11	0	0
TBC1D12	ENSG00000108239	GTEx/v8	Cells_Cultured_fibroblasts	10:96191080:A:G	A	NA	NA	1.44614e-05	0.00341537	0
TBC1D12	ENSG00000108239	eQTLGen	eQTLGen_cis_eQTLs	10:96283248:C:T	C	NA	NA	7.1468e-28	0	0
TBC1D12	ENSG00000108239	GTEx/v8	Cells_Cultured_fibroblasts	10:96283248:C:T	C	NA	NA	1.79216e-05	0.00341537	0
TBC1D12	ENSG00000108239	eQTLGen	eQTLGen_cis_eQTLs	10:96383524:A:G	G	NA	NA	5.8673e-08	0.000239975	0
TBC1D12	ENSG00000108239	eQTLGen	eQTLGen_cis_eQTLs	10:96387031:G:T	G	NA	NA	7.4569e-08	0.000296119	0
TBC1D12	ENSG00000108239	eQTLGen	eQTLGen_cis_eQTLs	10:96388364:G:T	G	NA	NA	6.4376e-08	0.00027769	0
TBC1D12	ENSG00000108239	eQTLGen	eQTLGen_cis_eQTLs	10:96388665:C:T	T	NA	NA	1.7303e-07	0.00056875	0
TBC1D12	ENSG00000108239	eQTLGen	eQTLGen_cis_eQTLs	10:96389223:A:G	G	NA	NA	1.9652e-07	0.000655063	0
TBC1D12	ENSG00000108239	eQTLGen	eQTLGen_cis_eQTLs	10:96389784:A:G	A	NA	NA	6.5098e-08	0.000277673	0
TBC1D12	ENSG00000108239	eQTLGen	eQTLGen_cis_eQTLs	10:96389786:C:T	T	NA	NA	1.7472e-07	0.000581141	0
TBC1D12	ENSG00000108239	eQTLGen	eQTLGen_cis_eQTLs	10:96390079:A:G	A	NA	NA	7.2768e-08	0.000289928	0
TBC1D12	ENSG00000108239	eQTLGen	eQTLGen_cis_eQTLs	10:96392063:C:T	C	NA	NA	9.2639e-08	0.00033327	0
TBC1D12	ENSG00000108239	eQTLGen	eQTLGen_cis_eQTLs	10:96392186:G:T	T	NA	NA	2.0015e-07	0.000654981	0
TBC1D12	ENSG00000108239	eQTLGen	eQTLGen_cis_eQTLs	10:96392306:A:G	G	NA	NA	1.5594e-07	0.00052546	0
TBC1D12	ENSG00000108239	eQTLGen	eQTLGen_cis_eQTLs	10:96393683:A:G	G	NA	NA	7.4321e-08	0.000296138	0
TBC1D12	ENSG00000108239	eQTLGen	eQTLGen_cis_eQTLs	10:96394254:C:T	T	NA	NA	7.4321e-08	0.000296138	0
TBC1D12	ENSG00000108239	eQTLGen	eQTLGen_cis_eQTLs	10:96397539:G:T	T	NA	NA	8.2488e-08	0.00032727	0
TBC1D12	ENSG00000108239	eQTLGen	eQTLGen_cis_eQTLs	10:96397876:C:T	T	NA	NA	8.2488e-08	0.00032727	0
TBC1D12	ENSG00000108239	eQTLGen	eQTLGen_cis_eQTLs	10:96400221:C:T	T	NA	NA	9.3049e-08	0.000333187	0
TBC1D12	ENSG00000108239	eQTLGen	eQTLGen_cis_eQTLs	10:96406092:A:G	A	NA	NA	1.469e-07	0.000494399	0
TBC1D12	ENSG00000108239	eQTLGen	eQTLGen_cis_eQTLs	10:96406166:A:G	A	NA	NA	2.9377e-07	0.000962016	0
TBC1D12	ENSG00000108239	eQTLGen	eQTLGen_cis_eQTLs	10:96410154:G:T	T	NA	NA	9.1623e-08	0.00033327	0
TBC1D12	ENSG00000108239	eQTLGen	eQTLGen_cis_eQTLs	10:96411252:G:T	T	NA	NA	2.0144e-07	0.000661178	0
TBC1D12	ENSG00000108239	eQTLGen	eQTLGen_cis_eQTLs	10:96414633:C:T	T	NA	NA	1.153e-07	0.000388959	0
TBC1D12	ENSG00000108239	eQTLGen	eQTLGen_cis_eQTLs	10:96419165:A:C	C	NA	NA	1.1644e-07	0.000395158	0
TBC1D12	ENSG00000108239	eQTLGen	eQTLGen_cis_eQTLs	10:96424148:G:T	T	NA	NA	1.5276e-07	0.000519302	0
TBC1D12	ENSG00000108239	eQTLGen	eQTLGen_cis_eQTLs	10:96424439:A:G	G	NA	NA	1.3762e-07	0.00045725	0
TBC1D12	ENSG00000108239	eQTLGen	eQTLGen_cis_eQTLs	10:96427354:C:T	C	NA	NA	1.0807e-07	0.000357838	0
TBC1D12	ENSG00000108239	eQTLGen	eQTLGen_cis_eQTLs	10:96429130:A:G	G	NA	NA	1.1682e-07	0.000395133	0
TBC1D12	ENSG00000108239	eQTLGen	eQTLGen_cis_eQTLs	10:96436439:A:G	G	NA	NA	1.0308e-07	0.000351715	0
TBC1D12	ENSG00000108239	eQTLGen	eQTLGen_cis_eQTLs	10:96441082:C:T	C	NA	NA	1.2722e-07	0.000426306	0
TBC1D12	ENSG00000108239	eQTLGen	eQTLGen_cis_eQTLs	10:96441927:C:G	C	NA	NA	1.2848e-07	0.000426279	0
TBC1D12	ENSG00000108239	eQTLGen	eQTLGen_cis_eQTLs	10:96441949:A:G	A	NA	NA	1.2848e-07	0.000426279	0
TBC1D12	ENSG00000108239	eQTLGen	eQTLGen_cis_eQTLs	10:96443099:C:T	C	C	-	3.0261e-14	0	0
TBC1D12	ENSG00000108239	BIOSQTL	BIOS_eQTL_geneLevel	10:96443099:C:T	C	C	-	1.63846e-05	0.0106907	0
TBC1D12	ENSG00000108239	eQTLGen	eQTLGen_cis_eQTLs	10:96444512:G:T	G	T	+	1.9184e-08	0.000102191	0
TBC1D12	ENSG00000108239	eQTLGen	eQTLGen_cis_eQTLs	10:96449450:A:C	C	NA	NA	1.2989e-07	0.000426279	0
TBC1D12	ENSG00000108239	eQTLGen	eQTLGen_cis_eQTLs	10:96450169:G:T	T	NA	NA	1.2989e-07	0.000426279	0
TBC1D12	ENSG00000108239	eQTLGen	eQTLGen_cis_eQTLs	10:96451060:A:C	A	NA	NA	1.2989e-07	0.000426279	0
TBC1D12	ENSG00000108239	eQTLGen	eQTLGen_cis_eQTLs	10:96452024:A:C	A	NA	NA	1.3363e-07	0.000451128	0
TBC1D12	ENSG00000108239	eQTLGen	eQTLGen_cis_eQTLs	10:96452818:C:T	T	NA	NA	1.8243e-07	0.000611926	0
TBC1D12	ENSG00000108239	eQTLGen	eQTLGen_cis_eQTLs	10:96455800:C:T	C	NA	NA	1.5046e-07	0.00050682	0
TBC1D12	ENSG00000108239	eQTLGen	eQTLGen_cis_eQTLs	10:96456121:A:C	A	NA	NA	1.2989e-07	0.000426279	0
TBC1D12	ENSG00000108239	eQTLGen	eQTLGen_cis_eQTLs	10:96456685:A:G	G	A	+	4.8698e-08	0.00019619	0
TBC1D12	ENSG00000108239	eQTLGen	eQTLGen_cis_eQTLs	10:96457019:G:T	G	NA	NA	1.2205e-07	0.000394984	0
TBC1D12	ENSG00000108239	eQTLGen	eQTLGen_cis_eQTLs	10:96457756:C:T	T	T	-	1.9716e-07	0.000655022	0
TBC1D12	ENSG00000108239	BIOSQTL	BIOS_eQTL_geneLevel	10:96457756:C:T	T	T	-	1.67137e-05	0.0109031	0
TBC1D12	ENSG00000108239	eQTLGen	eQTLGen_cis_eQTLs	10:96458700:C:T	T	T	-	5.5666e-15	0	0
TBC1D12	ENSG00000108239	BIOSQTL	BIOS_eQTL_geneLevel	10:96458700:C:T	T	T	-	1.63846e-05	0.0106907	0
TBC1D12	ENSG00000108239	eQTLGen	eQTLGen_cis_eQTLs	10:96460278:A:G	A	NA	NA	3.6996e-07	0.00115761	0
TBC1D12	ENSG00000108239	eQTLGen	eQTLGen_cis_eQTLs	10:96460294:A:G	A	NA	NA	1.2989e-07	0.000426279	0
TBC1D12	ENSG00000108239	eQTLGen	eQTLGen_cis_eQTLs	10:96462251:C:G	C	NA	NA	1.2989e-07	0.000426279	0
TBC1D12	ENSG00000108239	eQTLGen	eQTLGen_cis_eQTLs	10:96462701:A:G	G	NA	NA	1.2989e-07	0.000426279	0
TBC1D12	ENSG00000108239	eQTLGen	eQTLGen_cis_eQTLs	10:96464293:A:G	A	A	-	4.5577e-14	0	0
TBC1D12	ENSG00000108239	BIOSQTL	BIOS_eQTL_geneLevel	10:96464293:A:G	A	A	-	1.63846e-05	0.0106907	0
TBC1D12	ENSG00000108239	eQTLGen	eQTLGen_cis_eQTLs	10:96464730:A:G	A	G	+	4.6291e-08	0.00017735	0
TBC1D12	ENSG00000108239	eQTLGen	eQTLGen_cis_eQTLs	10:96468755:C:T	C	NA	NA	1.8864e-07	0.000624181	0
TBC1D12	ENSG00000108239	eQTLGen	eQTLGen_cis_eQTLs	10:96475624:G:T	T	NA	NA	1.8783e-07	0.000624181	0
TBC1D12	ENSG00000108239	eQTLGen	eQTLGen_cis_eQTLs	10:96476102:C:G	G	NA	NA	1.8541e-07	0.000618016	0
TBC1D12	ENSG00000108239	eQTLGen	eQTLGen_cis_eQTLs	10:96476786:A:G	A	NA	NA	2.0894e-07	0.000679678	0
TBC1D12	ENSG00000108239	eQTLGen	eQTLGen_cis_eQTLs	10:96482852:A:G	G	NA	NA	2.0894e-07	0.000679678	0
TBC1D12	ENSG00000108239	eQTLGen	eQTLGen_cis_eQTLs	10:96483008:C:G	C	NA	NA	2.5228e-07	0.000808659	0
TBC1D12	ENSG00000108239	eQTLGen	eQTLGen_cis_eQTLs	10:96492543:A:G	A	G	+	4.13e-08	0.000158529	0
TBC1D12	ENSG00000108239	eQTLGen	eQTLGen_cis_eQTLs	10:96493058:C:T	T	T	-	3.1941e-14	0	0
TBC1D12	ENSG00000108239	eQTLGen	eQTLGen_cis_eQTLs	10:96493332:C:T	T	NA	NA	1.6696e-07	0.000562746	0
TBC1D12	ENSG00000108239	eQTLGen	eQTLGen_cis_eQTLs	10:96493750:A:G	A	NA	NA	1.6696e-07	0.000562746	0
TBC1D12	ENSG00000108239	eQTLGen	eQTLGen_cis_eQTLs	10:96494912:C:T	T	NA	NA	1.6696e-07	0.000562746	0
TBC1D12	ENSG00000108239	eQTLGen	eQTLGen_cis_eQTLs	10:96495266:A:G	A	NA	NA	2.3409e-07	0.000772249	0
TBC1D12	ENSG00000108239	eQTLGen	eQTLGen_cis_eQTLs	10:96498144:A:G	G	NA	NA	1.9421e-07	0.000642585	0
TBC1D12	ENSG00000108239	eQTLGen	eQTLGen_cis_eQTLs	10:96498813:C:T	C	NA	NA	1.8243e-07	0.000611926	0
TBC1D12	ENSG00000108239	eQTLGen	eQTLGen_cis_eQTLs	10:96499512:A:T	T	A	+	1.3391e-08	7.05219e-05	0
TBC1D12	ENSG00000108239	eQTLGen	eQTLGen_cis_eQTLs	10:96499555:G:T	G	T	+	2.191e-08	0.000108453	0
TBC1D12	ENSG00000108239	eQTLGen	eQTLGen_cis_eQTLs	10:96499710:A:C	A	NA	NA	1.8243e-07	0.000611926	0
TBC1D12	ENSG00000108239	eQTLGen	eQTLGen_cis_eQTLs	10:96499813:G:T	G	NA	NA	1.8243e-07	0.000611926	0
TBC1D12	ENSG00000108239	eQTLGen	eQTLGen_cis_eQTLs	10:96499924:C:T	C	T	+	2.0922e-08	0.000108488	0
TBC1D12	ENSG00000108239	eQTLGen	eQTLGen_cis_eQTLs	10:96500010:A:T	A	T	+	2.191e-08	0.000108453	0
TBC1D12	ENSG00000108239	eQTLGen	eQTLGen_cis_eQTLs	10:96500563:C:T	C	NA	NA	1.9993e-07	0.000654981	0
TBC1D12	ENSG00000108239	eQTLGen	eQTLGen_cis_eQTLs	10:96501004:C:T	C	T	+	2.191e-08	0.000108453	0
TBC1D12	ENSG00000108239	eQTLGen	eQTLGen_cis_eQTLs	10:96501069:A:T	T	A	+	2.2046e-07	0.000716734	0
TBC1D12	ENSG00000108239	eQTLGen	eQTLGen_cis_eQTLs	10:96501175:A:T	A	T	+	2.2046e-07	0.000716734	0
TBC1D12	ENSG00000108239	eQTLGen	eQTLGen_cis_eQTLs	10:96501708:A:G	A	NA	NA	1.9421e-07	0.000642585	0
TBC1D12	ENSG00000108239	eQTLGen	eQTLGen_cis_eQTLs	10:96502658:A:G	A	NA	NA	1.9421e-07	0.000642585	0
TBC1D12	ENSG00000108239	eQTLGen	eQTLGen_cis_eQTLs	10:96503017:C:T	C	T	+	2.1684e-08	0.00010846	0
TBC1D12	ENSG00000108239	eQTLGen	eQTLGen_cis_eQTLs	10:96504395:A:G	A	NA	NA	1.7605e-07	0.00058728	0
TBC1D12	ENSG00000108239	eQTLGen	eQTLGen_cis_eQTLs	10:96505880:C:G	G	C	+	1.5676e-08	8.3232e-05	1
TBC1D12	ENSG00000108239	eQTLGen	eQTLGen_cis_eQTLs	10:96507575:C:T	T	NA	NA	1.795e-07	0.000612117	0
TBC1D12	ENSG00000108239	eQTLGen	eQTLGen_cis_eQTLs	10:96507589:A:G	G	A	+	1.7045e-08	9.59325e-05	0
TBC1D12	ENSG00000108239	eQTLGen	eQTLGen_cis_eQTLs	10:96508011:C:T	C	T	+	6.8371e-08	0.000277497	0
TBC1D12	ENSG00000108239	eQTLGen	eQTLGen_cis_eQTLs	10:96508039:A:C	C	A	+	2.8395e-07	0.000937481	0
TBC1D12	ENSG00000108239	eQTLGen	eQTLGen_cis_eQTLs	10:96511724:A:G	G	A	+	5.7696e-08	0.000240066	0
TBC1D12	ENSG00000108239	eQTLGen	eQTLGen_cis_eQTLs	10:96512547:C:G	G	C	+	3.191e-07	0.001048	0
TBC1D12	ENSG00000108239	eQTLGen	eQTLGen_cis_eQTLs	10:96513106:A:G	A	G	+	4.9639e-08	0.000202404	0
TBC1D12	ENSG00000108239	eQTLGen	eQTLGen_cis_eQTLs	10:96514016:A:G	G	NA	NA	1.5902e-07	0.000537903	0
TBC1D12	ENSG00000108239	eQTLGen	eQTLGen_cis_eQTLs	10:96514363:A:T	T	A	+	2.2889e-07	0.000747477	0
TBC1D12	ENSG00000108239	eQTLGen	eQTLGen_cis_eQTLs	10:96514778:A:C	C	A	+	4.975e-08	0.000202404	0
TBC1D12	ENSG00000108239	eQTLGen	eQTLGen_cis_eQTLs	10:96515341:A:G	A	G	+	2.2987e-07	0.000747431	0
TBC1D12	ENSG00000108239	eQTLGen	eQTLGen_cis_eQTLs	10:96515342:C:T	C	NA	NA	1.4932e-07	0.000506884	0
TBC1D12	ENSG00000108239	eQTLGen	eQTLGen_cis_eQTLs	10:96516575:C:T	C	T	+	4.5875e-08	0.000177361	0
TBC1D12	ENSG00000108239	eQTLGen	eQTLGen_cis_eQTLs	10:96516699:G:T	G	NA	NA	1.5902e-07	0.000537903	0
TBC1D12	ENSG00000108239	eQTLGen	eQTLGen_cis_eQTLs	10:96517626:A:C	A	NA	NA	1.4932e-07	0.000506884	0
TBC1D12	ENSG00000108239	eQTLGen	eQTLGen_cis_eQTLs	10:96518705:C:T	T	C	+	3.916e-08	0.000158589	0
TBC1D12	ENSG00000108239	eQTLGen	eQTLGen_cis_eQTLs	10:96518844:A:G	G	A	+	3.123e-08	0.000139851	0
TBC1D12	ENSG00000108239	eQTLGen	eQTLGen_cis_eQTLs	10:96519132:C:T	T	NA	NA	1.2834e-07	0.000426306	0
TBC1D12	ENSG00000108239	eQTLGen	eQTLGen_cis_eQTLs	10:96519134:G:T	T	NA	NA	1.2834e-07	0.000426306	0
TBC1D12	ENSG00000108239	eQTLGen	eQTLGen_cis_eQTLs	10:96519244:G:T	G	NA	NA	1.573e-07	0.000525427	0
TBC1D12	ENSG00000108239	eQTLGen	eQTLGen_cis_eQTLs	10:96519691:A:G	A	NA	NA	1.4095e-07	0.000469454	0
TBC1D12	ENSG00000108239	eQTLGen	eQTLGen_cis_eQTLs	10:96519743:C:T	C	NA	NA	1.4627e-07	0.000494399	0
TBC1D12	ENSG00000108239	eQTLGen	eQTLGen_cis_eQTLs	10:96521045:C:T	T	C	+	4.385e-08	0.000171135	0
TBC1D12	ENSG00000108239	eQTLGen	eQTLGen_cis_eQTLs	10:96521574:G:T	G	T	+	1.8461e-07	0.000618093	0
TBC1D12	ENSG00000108239	eQTLGen	eQTLGen_cis_eQTLs	10:96522365:C:T	C	C	-	1.4264e-11	0	0
TBC1D12	ENSG00000108239	eQTLGen	eQTLGen_cis_eQTLs	10:96522561:C:T	C	T	+	3.558e-07	0.00113327	0
TBC1D12	ENSG00000108239	eQTLGen	eQTLGen_cis_eQTLs	10:96523045:A:T	T	T	-	5.4681e-11	0	0
TBC1D12	ENSG00000108239	eQTLGen	eQTLGen_cis_eQTLs	10:96523083:C:T	C	C	-	2.441e-06	0.0071186	0
TBC1D12	ENSG00000108239	eQTLGen	eQTLGen_cis_eQTLs	10:96523402:A:G	A	G	+	3.2023e-08	0.000139833	0
TBC1D12	ENSG00000108239	eQTLGen	eQTLGen_cis_eQTLs	10:96524395:C:T	T	C	+	2.7623e-19	0	0
TBC1D12	ENSG00000108239	eQTLGen	eQTLGen_cis_eQTLs	10:96525300:C:G	C	G	+	1.2312e-07	0.000407498	0
TBC1D12	ENSG00000108239	eQTLGen	eQTLGen_cis_eQTLs	10:96525865:A:G	A	A	-	3.2423e-12	0	0
TBC1D12	ENSG00000108239	eQTLGen	eQTLGen_cis_eQTLs	10:96526531:A:C	C	A	+	4.3603e-08	0.000164807	0
TBC1D12	ENSG00000108239	eQTLGen	eQTLGen_cis_eQTLs	10:96527384:C:G	C	G	+	3.3593e-08	0.000139762	0
TBC1D12	ENSG00000108239	eQTLGen	eQTLGen_cis_eQTLs	10:96528430:C:T	C	T	+	3.4957e-08	0.00014605	0
TBC1D12	ENSG00000108239	eQTLGen	eQTLGen_cis_eQTLs	10:96529544:C:T	C	T	+	3.1337e-08	0.000139851	0
TBC1D12	ENSG00000108239	eQTLGen	eQTLGen_cis_eQTLs	10:96530260:C:T	C	T	+	1.6692e-08	9.59693e-05	0
TBC1D12	ENSG00000108239	eQTLGen	eQTLGen_cis_eQTLs	10:96530497:A:G	G	NA	NA	1.2138e-07	0.000395034	0
TBC1D12	ENSG00000108239	eQTLGen	eQTLGen_cis_eQTLs	10:96531260:G:T	G	T	+	4.1723e-08	0.000158529	0
TBC1D12	ENSG00000108239	eQTLGen	eQTLGen_cis_eQTLs	10:96531369:G:T	G	T	+	2.1325e-07	0.000698298	0
TBC1D12	ENSG00000108239	eQTLGen	eQTLGen_cis_eQTLs	10:96531598:C:T	T	C	+	2.1325e-07	0.000698298	0
TBC1D12	ENSG00000108239	eQTLGen	eQTLGen_cis_eQTLs	10:96532073:C:T	C	NA	NA	9.8321e-08	0.000345564	0
TBC1D12	ENSG00000108239	eQTLGen	eQTLGen_cis_eQTLs	10:96532930:A:G	A	G	+	3.9966e-08	0.000158579	0
TBC1D12	ENSG00000108239	eQTLGen	eQTLGen_cis_eQTLs	10:96533173:C:T	T	NA	NA	1.0365e-07	0.000351693	0
TBC1D12	ENSG00000108239	eQTLGen	eQTLGen_cis_eQTLs	10:96533587:C:T	C	T	+	1.8362e-07	0.000618093	0
TBC1D12	ENSG00000108239	eQTLGen	eQTLGen_cis_eQTLs	10:96533767:A:G	G	A	+	3.9561e-08	0.000158589	0
TBC1D12	ENSG00000108239	eQTLGen	eQTLGen_cis_eQTLs	10:96534043:A:T	A	T	+	2.1325e-07	0.000698298	0
TBC1D12	ENSG00000108239	eQTLGen	eQTLGen_cis_eQTLs	10:96534234:A:G	G	NA	NA	9.2231e-08	0.00033327	0
TBC1D12	ENSG00000108239	eQTLGen	eQTLGen_cis_eQTLs	10:96534475:G:T	G	T	+	1.8263e-07	0.000611926	0
TBC1D12	ENSG00000108239	eQTLGen	eQTLGen_cis_eQTLs	10:96535628:C:T	C	T	+	2.63e-07	0.000864105	0
TBC1D12	ENSG00000108239	eQTLGen	eQTLGen_cis_eQTLs	10:96539144:A:G	G	A	+	2.3661e-07	0.00077838	0
TBC1D12	ENSG00000108239	eQTLGen	eQTLGen_cis_eQTLs	10:96540889:A:G	A	G	+	9.4915e-08	0.000339431	0
TBC1D12	ENSG00000108239	eQTLGen	eQTLGen_cis_eQTLs	10:96541373:A:G	G	A	+	2.8372e-08	0.000120919	0
TBC1D12	ENSG00000108239	eQTLGen	eQTLGen_cis_eQTLs	10:96541982:A:G	G	G	-	3.3533e-15	0	0
TBC1D12	ENSG00000108239	eQTLGen	eQTLGen_cis_eQTLs	10:96542689:A:G	G	A	+	3.9966e-08	0.000158579	0
TBC1D12	ENSG00000108239	eQTLGen	eQTLGen_cis_eQTLs	10:96543753:C:G	G	NA	NA	8.8442e-08	0.000333417	0
TBC1D12	ENSG00000108239	eQTLGen	eQTLGen_cis_eQTLs	10:96544815:C:T	C	NA	NA	9.4915e-08	0.000339431	0
TBC1D12	ENSG00000108239	eQTLGen	eQTLGen_cis_eQTLs	10:96544980:C:T	T	NA	NA	3.8499e-08	0.000158609	0
TBC1D12	ENSG00000108239	eQTLGen	eQTLGen_cis_eQTLs	10:96545475:C:T	T	NA	NA	8.8442e-08	0.000333417	0
TBC1D12	ENSG00000108239	eQTLGen	eQTLGen_cis_eQTLs	10:96545632:C:T	T	NA	NA	8.8442e-08	0.000333417	0
TBC1D12	ENSG00000108239	eQTLGen	eQTLGen_cis_eQTLs	10:96546020:A:T	A	NA	NA	9.9409e-08	0.000345543	0
TBC1D12	ENSG00000108239	eQTLGen	eQTLGen_cis_eQTLs	10:96546246:G:T	T	NA	NA	8.8442e-08	0.000333417	0
TBC1D12	ENSG00000108239	eQTLGen	eQTLGen_cis_eQTLs	10:96546697:A:C	C	NA	NA	1.3687e-07	0.000457279	0
TBC1D12	ENSG00000108239	eQTLGen	eQTLGen_cis_eQTLs	10:96547356:A:T	A	T	+	1.8441e-07	0.000618093	0
TBC1D12	ENSG00000108239	eQTLGen	eQTLGen_cis_eQTLs	10:96547736:A:T	A	NA	NA	8.8442e-08	0.000333417	0
TBC1D12	ENSG00000108239	eQTLGen	eQTLGen_cis_eQTLs	10:96548490:C:T	T	C	+	3.9966e-08	0.000158579	0
TBC1D12	ENSG00000108239	eQTLGen	eQTLGen_cis_eQTLs	10:96549486:C:T	T	C	+	1.8441e-07	0.000618093	0
TBC1D12	ENSG00000108239	eQTLGen	eQTLGen_cis_eQTLs	10:96549859:A:T	T	A	+	1.8441e-07	0.000618093	0
TBC1D12	ENSG00000108239	eQTLGen	eQTLGen_cis_eQTLs	10:96550077:A:T	T	A	+	9.4915e-08	0.000339431	0
TBC1D12	ENSG00000108239	eQTLGen	eQTLGen_cis_eQTLs	10:96550919:A:T	A	NA	NA	2.8548e-06	0.00832022	0
TBC1D12	ENSG00000108239	eQTLGen	eQTLGen_cis_eQTLs	10:96551090:A:G	G	A	+	2.0101e-07	0.000661219	0
TBC1D12	ENSG00000108239	eQTLGen	eQTLGen_cis_eQTLs	10:96551092:C:T	T	C	+	2.0101e-07	0.000661219	0
TBC1D12	ENSG00000108239	eQTLGen	eQTLGen_cis_eQTLs	10:96551216:C:G	C	NA	NA	8.8442e-08	0.000333417	0
TBC1D12	ENSG00000108239	eQTLGen	eQTLGen_cis_eQTLs	10:96552187:C:T	T	NA	NA	6.0337e-08	0.000265185	0
TBC1D12	ENSG00000108239	eQTLGen	eQTLGen_cis_eQTLs	10:96552188:A:T	A	T	+	1.913e-07	0.000630226	0
TBC1D12	ENSG00000108239	eQTLGen	eQTLGen_cis_eQTLs	10:96552327:A:G	G	A	+	2.1555e-07	0.000704533	0
TBC1D12	ENSG00000108239	eQTLGen	eQTLGen_cis_eQTLs	10:96553499:C:G	C	G	+	1.0526e-07	0.000351648	0
TBC1D12	ENSG00000108239	eQTLGen	eQTLGen_cis_eQTLs	10:96553520:A:G	A	G	+	1.4157e-07	0.000469454	0
TBC1D12	ENSG00000108239	eQTLGen	eQTLGen_cis_eQTLs	10:96553577:A:G	G	NA	NA	1.1644e-07	0.000395158	0
TBC1D12	ENSG00000108239	eQTLGen	eQTLGen_cis_eQTLs	10:96553689:G:T	G	T	+	2.2332e-07	0.000722877	0
TBC1D12	ENSG00000108239	eQTLGen	eQTLGen_cis_eQTLs	10:96553753:A:G	A	NA	NA	1.128e-07	0.000389032	0
TBC1D12	ENSG00000108239	eQTLGen	eQTLGen_cis_eQTLs	10:96553758:G:T	G	T	+	1.5878e-08	8.32266e-05	0
TBC1D12	ENSG00000108239	eQTLGen	eQTLGen_cis_eQTLs	10:96553918:C:T	T	NA	NA	1.0572e-07	0.000351604	0
TBC1D12	ENSG00000108239	eQTLGen	eQTLGen_cis_eQTLs	10:96554049:C:G	G	C	+	6.1015e-08	0.000271499	0
TBC1D12	ENSG00000108239	eQTLGen	eQTLGen_cis_eQTLs	10:96554771:C:T	C	NA	NA	1.3495e-07	0.000451071	0
TBC1D12	ENSG00000108239	eQTLGen	eQTLGen_cis_eQTLs	10:96555316:G:T	G	T	+	1.3103e-07	0.000432466	0
TBC1D12	ENSG00000108239	eQTLGen	eQTLGen_cis_eQTLs	10:96555447:A:G	G	A	+	2.1325e-07	0.000698298	0
TBC1D12	ENSG00000108239	eQTLGen	eQTLGen_cis_eQTLs	10:96556316:A:G	A	G	+	9.0417e-08	0.000333312	0
TBC1D12	ENSG00000108239	eQTLGen	eQTLGen_cis_eQTLs	10:96556671:A:T	A	T	+	2.1325e-07	0.000698298	0
TBC1D12	ENSG00000108239	eQTLGen	eQTLGen_cis_eQTLs	10:96557212:G:T	T	NA	NA	4.0286e-07	0.00127396	0
TBC1D12	ENSG00000108239	eQTLGen	eQTLGen_cis_eQTLs	10:96560487:C:T	C	T	+	2.9801e-08	0.000127202	0
TBC1D12	ENSG00000108239	eQTLGen	eQTLGen_cis_eQTLs	10:96560618:G:T	G	T	+	1.5279e-08	8.3232e-05	0
TBC1D12	ENSG00000108239	eQTLGen	eQTLGen_cis_eQTLs	10:96560695:A:G	G	A	+	9.7997e-08	0.000345564	0
TBC1D12	ENSG00000108239	eQTLGen	eQTLGen_cis_eQTLs	10:96560911:C:T	T	NA	NA	9.2231e-08	0.00033327	0
TBC1D12	ENSG00000108239	eQTLGen	eQTLGen_cis_eQTLs	10:96561988:A:G	A	NA	NA	1.2736e-07	0.000426306	0
TBC1D12	ENSG00000108239	eQTLGen	eQTLGen_cis_eQTLs	10:96562482:C:T	C	T	+	1.5476e-08	8.3232e-05	0
TBC1D12	ENSG00000108239	eQTLGen	eQTLGen_cis_eQTLs	10:96565151:A:C	C	NA	NA	3.5317e-08	0.000146041	0
TBC1D12	ENSG00000108239	eQTLGen	eQTLGen_cis_eQTLs	10:96566698:A:G	G	NA	NA	9.8213e-08	0.000345564	0
TBC1D12	ENSG00000108239	eQTLGen	eQTLGen_cis_eQTLs	10:96566779:G:T	G	NA	NA	9.8213e-08	0.000345564	0
TBC1D12	ENSG00000108239	eQTLGen	eQTLGen_cis_eQTLs	10:96567386:C:T	T	T	-	3.2892e-14	0	0
TBC1D12	ENSG00000108239	eQTLGen	eQTLGen_cis_eQTLs	10:96569827:C:T	T	NA	NA	1.0819e-07	0.000357815	0
TBC1D12	ENSG00000108239	eQTLGen	eQTLGen_cis_eQTLs	10:96570139:A:G	A	A	-	2.7072e-14	0	0
TBC1D12	ENSG00000108239	eQTLGen	eQTLGen_cis_eQTLs	10:96570501:A:T	T	NA	NA	1.3276e-07	0.000438679	0
TBC1D12	ENSG00000108239	eQTLGen	eQTLGen_cis_eQTLs	10:96570509:G:T	T	NA	NA	1.5013e-07	0.000506852	0
TBC1D12	ENSG00000108239	eQTLGen	eQTLGen_cis_eQTLs	10:96571199:A:C	C	A	+	3.5317e-08	0.000146041	0
TBC1D12	ENSG00000108239	eQTLGen	eQTLGen_cis_eQTLs	10:96573396:C:G	G	NA	NA	3.7506e-07	0.00117611	0
TBC1D12	ENSG00000108239	eQTLGen	eQTLGen_cis_eQTLs	10:96575242:C:T	T	T	-	2.3916e-14	0	0
TBC1D12	ENSG00000108239	eQTLGen	eQTLGen_cis_eQTLs	10:96575280:A:G	G	A	+	5.334e-08	0.000214918	0
TBC1D12	ENSG00000108239	eQTLGen	eQTLGen_cis_eQTLs	10:96576110:C:T	C	NA	NA	8.8637e-08	0.000333396	0
TBC1D12	ENSG00000108239	eQTLGen	eQTLGen_cis_eQTLs	10:96576190:A:C	C	NA	NA	8.4148e-08	0.000327229	0
TBC1D12	ENSG00000108239	eQTLGen	eQTLGen_cis_eQTLs	10:96580140:G:T	G	NA	NA	1.1644e-07	0.000395158	0
TBC1D12	ENSG00000108239	eQTLGen	eQTLGen_cis_eQTLs	10:96582914:A:G	A	NA	NA	1.3628e-07	0.000451015	0
TBC1D12	ENSG00000108239	eQTLGen	eQTLGen_cis_eQTLs	10:96594700:C:T	T	NA	NA	1.439e-07	0.000475684	0
TBC1D12	ENSG00000108239	eQTLGen	eQTLGen_cis_eQTLs	10:96596436:A:G	A	NA	NA	1.1011e-07	0.000376601	0
TBC1D12	ENSG00000108239	eQTLGen	eQTLGen_cis_eQTLs	10:96596641:C:G	G	NA	NA	1.3628e-07	0.000451015	0
TBC1D12	ENSG00000108239	eQTLGen	eQTLGen_cis_eQTLs	10:96596750:C:G	G	C	+	4.9028e-08	0.00019614	0
TBC1D12	ENSG00000108239	eQTLGen	eQTLGen_cis_eQTLs	10:96598316:C:T	T	NA	NA	1.3628e-07	0.000451015	0
TBC1D12	ENSG00000108239	eQTLGen	eQTLGen_cis_eQTLs	10:96598815:A:G	G	A	+	4.9028e-08	0.00019614	0
TBC1D12	ENSG00000108239	eQTLGen	eQTLGen_cis_eQTLs	10:96599761:A:T	T	A	+	7.6316e-09	4.51205e-05	0
TBC1D12	ENSG00000108239	eQTLGen	eQTLGen_cis_eQTLs	10:96600123:A:G	A	NA	NA	1.5954e-07	0.000537903	0
TBC1D12	ENSG00000108239	eQTLGen	eQTLGen_cis_eQTLs	10:96601144:A:G	A	NA	NA	1.0915e-07	0.000364093	0
TBC1D12	ENSG00000108239	eQTLGen	eQTLGen_cis_eQTLs	10:96601761:C:T	T	C	+	3.2986e-08	0.000139771	0
TBC1D12	ENSG00000108239	eQTLGen	eQTLGen_cis_eQTLs	10:96602623:A:G	A	NA	NA	1.1304e-07	0.000389007	0
TBC1D12	ENSG00000108239	eQTLGen	eQTLGen_cis_eQTLs	10:96603091:A:T	A	NA	NA	1.1304e-07	0.000389007	0
TBC1D12	ENSG00000108239	eQTLGen	eQTLGen_cis_eQTLs	10:96603745:C:T	C	NA	NA	1.1304e-07	0.000389007	0
TBC1D12	ENSG00000108239	eQTLGen	eQTLGen_cis_eQTLs	10:96610082:A:T	T	A	+	2.6244e-07	0.000864105	0
TBC1D12	ENSG00000108239	eQTLGen	eQTLGen_cis_eQTLs	10:96610628:C:G	G	NA	NA	7.0145e-08	0.000283715	0
TBC1D12	ENSG00000108239	eQTLGen	eQTLGen_cis_eQTLs	10:96610631:C:T	C	NA	NA	9.2947e-08	0.000333187	0
TBC1D12	ENSG00000108239	eQTLGen	eQTLGen_cis_eQTLs	10:96611177:C:T	T	NA	NA	1.1824e-07	0.000395108	0
TBC1D12	ENSG00000108239	eQTLGen	eQTLGen_cis_eQTLs	10:96619002:A:G	A	NA	NA	1.5326e-07	0.000519269	0
TBC1D12	ENSG00000108239	eQTLGen	eQTLGen_cis_eQTLs	10:96619025:C:T	T	NA	NA	1.5954e-07	0.000537903	0
TBC1D12	ENSG00000108239	eQTLGen	eQTLGen_cis_eQTLs	10:96619086:G:T	T	G	+	6.1388e-07	0.00198178	0
TBC1D12	ENSG00000108239	eQTLGen	eQTLGen_cis_eQTLs	10:96620304:G:T	G	NA	NA	5.5043e-08	0.000227503	0
TBC1D12	ENSG00000108239	eQTLGen	eQTLGen_cis_eQTLs	10:96626220:A:G	G	NA	NA	6.9214e-08	0.000277445	0
TBC1D12	ENSG00000108239	eQTLGen	eQTLGen_cis_eQTLs	10:96626365:C:T	T	NA	NA	1.4802e-07	0.000506915	0
TBC1D12	ENSG00000108239	eQTLGen	eQTLGen_cis_eQTLs	10:96626682:C:T	T	NA	NA	1.9843e-07	0.000655022	0
TBC1D12	ENSG00000108239	eQTLGen	eQTLGen_cis_eQTLs	10:96628105:A:T	T	T	-	3.3713e-14	0	0
TBC1D12	ENSG00000108239	eQTLGen	eQTLGen_cis_eQTLs	10:96630716:A:G	A	NA	NA	1.9843e-07	0.000655022	0
TBC1D12	ENSG00000108239	eQTLGen	eQTLGen_cis_eQTLs	10:96632871:C:T	T	C	+	2.1741e-07	0.000704401	0
TBC1D12	ENSG00000108239	eQTLGen	eQTLGen_cis_eQTLs	10:96633434:A:G	A	NA	NA	1.6969e-07	0.000562746	0
TBC1D12	ENSG00000108239	eQTLGen	eQTLGen_cis_eQTLs	10:96634735:C:T	T	NA	NA	2.701e-07	0.000894799	0
TBC1D12	ENSG00000108239	eQTLGen	eQTLGen_cis_eQTLs	10:96635396:C:T	C	T	+	2.7679e-07	0.000919312	0
TBC1D12	ENSG00000108239	eQTLGen	eQTLGen_cis_eQTLs	10:96638446:C:T	C	T	+	1.6606e-07	0.000556493	0
TBC1D12	ENSG00000108239	eQTLGen	eQTLGen_cis_eQTLs	10:96638857:C:T	T	T	-	1.6093e-13	0	0
TBC1D12	ENSG00000108239	eQTLGen	eQTLGen_cis_eQTLs	10:96638896:A:G	A	G	+	2.9691e-07	0.000980514	0
TBC1D12	ENSG00000108239	eQTLGen	eQTLGen_cis_eQTLs	10:96639896:A:G	G	A	+	2.9005e-07	0.000949721	0
TBC1D12	ENSG00000108239	eQTLGen	eQTLGen_cis_eQTLs	10:96641794:A:C	C	NA	NA	2.7679e-07	0.000919312	0
TBC1D12	ENSG00000108239	eQTLGen	eQTLGen_cis_eQTLs	10:96642431:C:G	G	NA	NA	3.1474e-07	0.00101724	0
TBC1D12	ENSG00000108239	eQTLGen	eQTLGen_cis_eQTLs	10:96643896:A:T	A	T	+	3.4435e-07	0.00109638	0
TBC1D12	ENSG00000108239	eQTLGen	eQTLGen_cis_eQTLs	10:96645380:A:C	C	C	-	2.7975e-13	0	0
TBC1D12	ENSG00000108239	eQTLGen	eQTLGen_cis_eQTLs	10:96645428:C:T	C	NA	NA	3.1474e-07	0.00101724	0
TBC1D12	ENSG00000108239	eQTLGen	eQTLGen_cis_eQTLs	10:96649690:C:T	T	NA	NA	3.5356e-07	0.00113327	0
TBC1D12	ENSG00000108239	eQTLGen	eQTLGen_cis_eQTLs	10:96650048:C:T	T	NA	NA	3.5356e-07	0.00113327	0
TBC1D12	ENSG00000108239	eQTLGen	eQTLGen_cis_eQTLs	10:96651789:A:G	G	NA	NA	3.8587e-07	0.00120035	0
TBC1D12	ENSG00000108239	eQTLGen	eQTLGen_cis_eQTLs	10:96652252:A:G	A	NA	NA	3.4145e-07	0.00109032	0
TBC1D12	ENSG00000108239	eQTLGen	eQTLGen_cis_eQTLs	10:96652882:G:T	G	T	+	4.2949e-07	0.00135937	0
TBC1D12	ENSG00000108239	eQTLGen	eQTLGen_cis_eQTLs	10:96652935:A:G	A	G	+	3.5022e-07	0.00113327	0
TBC1D12	ENSG00000108239	eQTLGen	eQTLGen_cis_eQTLs	10:96653067:C:G	G	NA	NA	3.8063e-07	0.00118841	0
TBC1D12	ENSG00000108239	eQTLGen	eQTLGen_cis_eQTLs	10:96653083:A:T	T	NA	NA	3.3786e-07	0.00109053	0
TBC1D12	ENSG00000108239	eQTLGen	eQTLGen_cis_eQTLs	10:96653091:C:T	T	T	-	1.4905e-13	0	0
TBC1D12	ENSG00000108239	eQTLGen	eQTLGen_cis_eQTLs	10:96653255:A:C	C	NA	NA	3.2628e-07	0.00107234	0
TBC1D12	ENSG00000108239	eQTLGen	eQTLGen_cis_eQTLs	10:96653493:A:G	A	NA	NA	2.5635e-07	0.000814626	0
TBC1D12	ENSG00000108239	eQTLGen	eQTLGen_cis_eQTLs	10:96654477:A:G	G	A	+	2.4987e-07	0.000796416	0
TBC1D12	ENSG00000108239	eQTLGen	eQTLGen_cis_eQTLs	10:96655208:G:T	G	NA	NA	3.2628e-07	0.00107234	0
TBC1D12	ENSG00000108239	eQTLGen	eQTLGen_cis_eQTLs	10:96657400:A:T	T	A	+	1.2623e-06	0.00385226	0
TBC1D12	ENSG00000108239	eQTLGen	eQTLGen_cis_eQTLs	10:96657484:C:T	C	NA	NA	3.879e-07	0.00121272	0
TBC1D12	ENSG00000108239	eQTLGen	eQTLGen_cis_eQTLs	10:96658495:A:G	A	G	+	6.4444e-07	0.00203642	0
TBC1D12	ENSG00000108239	eQTLGen	eQTLGen_cis_eQTLs	10:96658691:A:G	A	A	-	1.5453e-13	0	0
TBC1D12	ENSG00000108239	eQTLGen	eQTLGen_cis_eQTLs	10:96660014:C:T	T	NA	NA	3.0424e-07	0.000986597	0
TBC1D12	ENSG00000108239	eQTLGen	eQTLGen_cis_eQTLs	10:96661210:A:C	C	NA	NA	3.0424e-07	0.000986597	0
TBC1D12	ENSG00000108239	eQTLGen	eQTLGen_cis_eQTLs	10:96663688:A:C	A	C	+	3.6531e-06	0.0105774	0
TBC1D12	ENSG00000108239	eQTLGen	eQTLGen_cis_eQTLs	10:96664668:A:G	G	A	+	4.0656e-06	0.0117144	0
TBC1D12	ENSG00000108239	eQTLGen	eQTLGen_cis_eQTLs	10:96665937:C:T	T	NA	NA	2.8437e-06	0.00830862	0
TBC1D12	ENSG00000108239	eQTLGen	eQTLGen_cis_eQTLs	10:96666085:C:T	C	C	-	3.2993e-14	0	0
TBC1D12	ENSG00000108239	eQTLGen	eQTLGen_cis_eQTLs	10:96666317:C:T	T	C	+	3.0742e-06	0.00888647	0
TBC1D12	ENSG00000108239	eQTLGen	eQTLGen_cis_eQTLs	10:96668700:A:G	G	A	+	3.0474e-06	0.00881553	0
TBC1D12	ENSG00000108239	eQTLGen	eQTLGen_cis_eQTLs	10:96669255:A:C	C	A	+	3.0563e-06	0.00885732	0
TBC1D12	ENSG00000108239	eQTLGen	eQTLGen_cis_eQTLs	10:96669878:C:G	C	C	-	7.2424e-14	0	0
TBC1D12	ENSG00000108239	eQTLGen	eQTLGen_cis_eQTLs	10:96670080:C:T	C	T	+	3.0474e-06	0.00881553	0
TBC1D12	ENSG00000108239	eQTLGen	eQTLGen_cis_eQTLs	10:96671063:A:C	A	NA	NA	2.7241e-06	0.00783851	0
TBC1D12	ENSG00000108239	eQTLGen	eQTLGen_cis_eQTLs	10:96672194:A:G	G	A	+	1.7304e-06	0.00511291	0
TBC1D12	ENSG00000108239	eQTLGen	eQTLGen_cis_eQTLs	10:96672702:C:T	T	NA	NA	2.3841e-06	0.00696955	0
TBC1D12	ENSG00000108239	eQTLGen	eQTLGen_cis_eQTLs	10:96672756:C:T	C	T	+	3.0474e-06	0.00881553	0
TBC1D12	ENSG00000108239	eQTLGen	eQTLGen_cis_eQTLs	10:96672874:A:G	G	A	+	3.3452e-06	0.00966904	0
TBC1D12	ENSG00000108239	eQTLGen	eQTLGen_cis_eQTLs	10:96672979:C:G	G	C	+	2.5889e-06	0.00745744	0
TBC1D12	ENSG00000108239	eQTLGen	eQTLGen_cis_eQTLs	10:96674360:G:T	G	NA	NA	2.3935e-06	0.00699988	0
TBC1D12	ENSG00000108239	eQTLGen	eQTLGen_cis_eQTLs	10:96674678:G:T	T	G	+	2.6453e-06	0.00761172	0
TBC1D12	ENSG00000108239	eQTLGen	eQTLGen_cis_eQTLs	10:96675093:G:T	G	NA	NA	2.4482e-06	0.00715455	0
TBC1D12	ENSG00000108239	eQTLGen	eQTLGen_cis_eQTLs	10:96675470:A:T	A	NA	NA	2.4482e-06	0.00715455	0
TBC1D12	ENSG00000108239	eQTLGen	eQTLGen_cis_eQTLs	10:96675513:C:G	G	C	+	2.6453e-06	0.00761172	0
TBC1D12	ENSG00000108239	eQTLGen	eQTLGen_cis_eQTLs	10:96676190:C:G	C	NA	NA	2.4482e-06	0.00715455	0
TBC1D12	ENSG00000108239	eQTLGen	eQTLGen_cis_eQTLs	10:96678696:C:T	C	T	+	2.6453e-06	0.00761172	0
TBC1D12	ENSG00000108239	eQTLGen	eQTLGen_cis_eQTLs	10:96679176:C:G	C	G	+	2.6453e-06	0.00761172	0
TBC1D12	ENSG00000108239	eQTLGen	eQTLGen_cis_eQTLs	10:96680701:A:T	A	T	+	2.6453e-06	0.00761172	0
TBC1D12	ENSG00000108239	eQTLGen	eQTLGen_cis_eQTLs	10:96681133:A:G	A	G	+	2.6453e-06	0.00761172	0
TBC1D12	ENSG00000108239	eQTLGen	eQTLGen_cis_eQTLs	10:96681846:A:G	A	A	-	1.9007e-13	0	0
TBC1D12	ENSG00000108239	eQTLGen	eQTLGen_cis_eQTLs	10:96682129:C:G	C	G	+	2.5612e-06	0.00740427	0
TBC1D12	ENSG00000108239	eQTLGen	eQTLGen_cis_eQTLs	10:96683734:A:G	A	G	+	2.4266e-06	0.00708351	0
TBC1D12	ENSG00000108239	eQTLGen	eQTLGen_cis_eQTLs	10:96684436:A:T	A	NA	NA	5.1939e-06	0.014942	0
TBC1D12	ENSG00000108239	eQTLGen	eQTLGen_cis_eQTLs	10:96686366:C:T	C	T	+	4.0344e-06	0.0116548	0
TBC1D12	ENSG00000108239	eQTLGen	eQTLGen_cis_eQTLs	10:96687120:A:G	A	A	-	2.0119e-13	0	0
TBC1D12	ENSG00000108239	eQTLGen	eQTLGen_cis_eQTLs	10:96689543:C:T	C	T	+	4.2452e-06	0.012165	0
TBC1D12	ENSG00000108239	eQTLGen	eQTLGen_cis_eQTLs	10:96689887:A:C	A	C	+	4.233e-06	0.0121183	0
TBC1D12	ENSG00000108239	eQTLGen	eQTLGen_cis_eQTLs	10:96691021:A:G	G	A	+	4.7759e-06	0.0138528	0
TBC1D12	ENSG00000108239	eQTLGen	eQTLGen_cis_eQTLs	10:96692627:A:G	G	A	+	4.744e-06	0.0137523	0
TBC1D12	ENSG00000108239	eQTLGen	eQTLGen_cis_eQTLs	10:96693563:A:G	A	G	+	5.2987e-06	0.0152521	0
TBC1D12	ENSG00000108239	eQTLGen	eQTLGen_cis_eQTLs	10:96694591:A:G	A	G	+	3.639e-06	0.0105352	0
TBC1D12	ENSG00000108239	eQTLGen	eQTLGen_cis_eQTLs	10:96694861:A:G	A	G	+	5.2987e-06	0.0152521	0
TBC1D12	ENSG00000108239	eQTLGen	eQTLGen_cis_eQTLs	10:96695351:A:G	A	A	-	1.2646e-15	0	0
TBC1D12	ENSG00000108239	GTEx/v8	Testis	10:96695351:A:G	A	A	-	7.29023e-05	0.00543627	0
TBC1D12	ENSG00000108239	GTEx/v8	Testis	10:96695774:C:CTG	C	C	-	7.29023e-05	0.00543627	0
TBC1D12	ENSG00000108239	eQTLGen	eQTLGen_cis_eQTLs	10:96696529:C:T	C	NA	NA	6.2074e-06	0.0177429	0
TBC1D12	ENSG00000108239	eQTLGen	eQTLGen_cis_eQTLs	10:96696555:C:G	G	C	+	7.2301e-06	0.0205918	0
TBC1D12	ENSG00000108239	eQTLGen	eQTLGen_cis_eQTLs	10:96696903:A:G	A	G	+	8.0368e-06	0.0228	0
TBC1D12	ENSG00000108239	eQTLGen	eQTLGen_cis_eQTLs	10:96697459:A:G	A	G	+	5.4055e-06	0.0155148	0
TBC1D12	ENSG00000108239	eQTLGen	eQTLGen_cis_eQTLs	10:96698925:C:G	C	C	-	1.2142e-15	0	0
TBC1D12	ENSG00000108239	GTEx/v8	Testis	10:96698925:C:G	C	C	-	4.4323e-05	0.00543627	0
TBC1D12	ENSG00000108239	eQTLGen	eQTLGen_cis_eQTLs	10:96698970:G:T	G	T	+	5.4055e-06	0.0155148	0
TBC1D12	ENSG00000108239	eQTLGen	eQTLGen_cis_eQTLs	10:96699444:A:C	C	C	-	1.419e-15	0	0
TBC1D12	ENSG00000108239	GTEx/v8	Testis	10:96699444:A:C	C	C	-	4.4323e-05	0.00543627	0
TBC1D12	ENSG00000108239	eQTLGen	eQTLGen_cis_eQTLs	10:96699512:A:G	G	NA	NA	5.4055e-06	0.0155148	0
TBC1D12	ENSG00000108239	eQTLGen	eQTLGen_cis_eQTLs	10:96699682:C:T	T	NA	NA	5.4055e-06	0.0155148	0
TBC1D12	ENSG00000108239	eQTLGen	eQTLGen_cis_eQTLs	10:96699980:C:T	C	NA	NA	5.2087e-06	0.0149823	0
TBC1D12	ENSG00000108239	eQTLGen	eQTLGen_cis_eQTLs	10:96700402:C:G	C	C	-	1.2978e-15	0	0
TBC1D12	ENSG00000108239	GTEx/v8	Testis	10:96700402:C:G	C	C	-	4.4323e-05	0.00543627	0
TBC1D12	ENSG00000108239	eQTLGen	eQTLGen_cis_eQTLs	10:96702337:C:T	T	T	-	1.6389e-15	0	0
TBC1D12	ENSG00000108239	GTEx/v8	Testis	10:96702337:C:T	T	T	-	4.4323e-05	0.00543627	0
TBC1D12	ENSG00000108239	eQTLGen	eQTLGen_cis_eQTLs	10:96702363:C:T	C	T	+	4.7124e-06	0.0136809	0
TBC1D12	ENSG00000108239	eQTLGen	eQTLGen_cis_eQTLs	10:96703109:G:T	T	G	+	5.4623e-06	0.0156439	0
TBC1D12	ENSG00000108239	eQTLGen	eQTLGen_cis_eQTLs	10:96703220:A:G	A	A	-	1.5042e-15	0	0
TBC1D12	ENSG00000108239	GTEx/v8	Testis	10:96703220:A:G	A	A	-	4.4323e-05	0.00543627	0
TBC1D12	ENSG00000108239	eQTLGen	eQTLGen_cis_eQTLs	10:96703491:A:C	A	A	-	3.3351e-14	0	0
TBC1D12	ENSG00000108239	GTEx/v8	Testis	10:96703491:A:C	A	A	-	4.4323e-05	0.00543627	0
TBC1D12	ENSG00000108239	eQTLGen	eQTLGen_cis_eQTLs	10:96704918:A:G	G	NA	NA	5.744e-06	0.0163489	0
TBC1D12	ENSG00000108239	eQTLGen	eQTLGen_cis_eQTLs	10:96705891:C:T	T	C	+	5.744e-06	0.0163489	0
TBC1D12	ENSG00000108239	eQTLGen	eQTLGen_cis_eQTLs	10:96706316:C:T	T	C	+	5.5617e-06	0.015887	0
[truncated: 106 more rows]

## Sheet: Supplementary Table S10
Supplementary Table S10. FUMA output of chromatin interaction mapping for GWAS of flurbiprofen transformation rate.
Region 11	Region 22	FDR	Type3	Data source	Tissue/cell type	Intra/inter-chromosomal interaction	SNPs4	ENSG ID of genes whose promoter regions overlap with Region 2
10:96160001-96200000	10:96200001-96240000	6.11097e-09	HiC	GSE87112	Liver	intra	rs34320768	NA
10:96280001-96320000	10:97040001-97080000	1.14167e-09	HiC	GSE87112	Liver	intra	rs12770064	ENSG00000107438
10:96360001-96400000	10:96480001-96520000	3.70569e-08	HiC	GSE87112	Liver	intra	set A	NA
10:96360001-96400000	10:96640001-96680000	2.47503e-16	HiC	GSE87112	Liver	intra	set A	NA
10:96360001-96400000	10:96720001-96760000	1.05469e-08	HiC	GSE87112	Liver	intra	set A	NA
10:96360001-96400000	10:96760001-96800000	1.01096e-07	HiC	GSE87112	Liver	intra	set A	NA
10:96360001-96400000	10:97040001-97080000	4.03501e-07	HiC	GSE87112	Liver	intra	set A	ENSG00000107438
10:96400001-96440000	10:96480001-96520000	8.52071e-08	HiC	GSE87112	Liver	intra	set B	NA
10:96400001-96440000	10:96520001-96560000	1.12816e-14	HiC	GSE87112	Liver	intra	set B	NA
10:96400001-96440000	10:96640001-96680000	4.52397e-07	HiC	GSE87112	Liver	intra	set B	NA
10:96400001-96440000	10:96680001-96720000	9.81489e-12	HiC	GSE87112	Liver	intra	set B	ENSG00000138109
10:96440001-96480000	10:96480001-96520000	4.45324e-07	HiC	GSE87112	Liver	intra	set C	NA
10:96440001-96480000	10:96520001-96560000	1.90969e-09	HiC	GSE87112	Liver	intra	set C	NA
10:96440001-96480000	10:96680001-96720000	9.51235e-08	HiC	GSE87112	Liver	intra	set C	ENSG00000138109
10:96480001-96520000	10:96520001-96560000	1.03004e-16	HiC	GSE87112	Liver	intra	set D	NA
10:96480001-96520000	10:96640001-96680000	2.51508e-12	HiC	GSE87112	Liver	intra	set D	NA
10:96480001-96520000	10:96680001-96720000	3.34725e-13	HiC	GSE87112	Liver	intra	set D	ENSG00000138109
10:96480001-96520000	10:96720001-96760000	4.24231e-08	HiC	GSE87112	Liver	intra	set D	NA
10:96520001-96560000	10:96560001-96600000	1.06933e-08	HiC	GSE87112	Liver	intra	set E	NA
10:96520001-96560000	10:96640001-96680000	3.58992e-23	HiC	GSE87112	Liver	intra	set E	NA
10:96520001-96560000	10:96680001-96720000	2.54297e-17	HiC	GSE87112	Liver	intra	set E	ENSG00000138109
10:96520001-96560000	10:96720001-96760000	1.45452e-08	HiC	GSE87112	Liver	intra	set E	NA
10:96520001-96560000	10:96760001-96800000	4.52397e-07	HiC	GSE87112	Liver	intra	set E	NA
10:96640001-96680000	10:96680001-96720000	1.76372e-10	HiC	GSE87112	Liver	intra	set F	ENSG00000138109
10:96160001-96200000	10:95600001-95640000	2.09145e-07	HiC	GSE87112	Liver	intra	rs34320768	NA
10:96280001-96320000	10:95640001-95680000	8.39115e-09	HiC	GSE87112	Liver	intra	rs12770064	ENSG00000176273
10:96160001-96200000	10:96040001-96080000	1.85468e-08	HiC	GSE87112	Liver	intra	rs34320768	NA
10:96280001-96320000	10:96040001-96080000	3.39299e-09	HiC	GSE87112	Liver	intra	rs12770064	NA
10:96160001-96200000	10:96080001-96120000	1.60246e-14	HiC	GSE87112	Liver	intra	rs34320768	NA
10:96160001-96200000	10:96120001-96160000	2.0089e-15	HiC	GSE87112	Liver	intra	rs34320768	ENSG00000173145
10:96280001-96320000	10:96120001-96160000	9.57576e-10	HiC	GSE87112	Liver	intra	rs12770064	ENSG00000173145
10:96280001-96320000	10:96200001-96240000	1.51777e-18	HiC	GSE87112	Liver	intra	rs12770064	NA
10:96480001-96520000	10:96360001-96400000	3.70569e-08	HiC	GSE87112	Liver	intra	set D	NA
10:96640001-96680000	10:96360001-96400000	2.47503e-16	HiC	GSE87112	Liver	intra	set F	NA
10:96720001-96760000	10:96360001-96400000	1.05469e-08	HiC	GSE87112	Liver	intra	set G	NA
10:96480001-96520000	10:96400001-96440000	8.52071e-08	HiC	GSE87112	Liver	intra	set D	NA
10:96520001-96560000	10:96400001-96440000	1.12816e-14	HiC	GSE87112	Liver	intra	set E	NA
10:96640001-96680000	10:96400001-96440000	4.52397e-07	HiC	GSE87112	Liver	intra	set F	NA
10:96680001-96720000	10:96400001-96440000	9.81489e-12	HiC	GSE87112	Liver	intra	set H	NA
10:96480001-96520000	10:96440001-96480000	4.45324e-07	HiC	GSE87112	Liver	intra	set D	ENSG00000108242:ENSG00000165841
10:96520001-96560000	10:96440001-96480000	1.90969e-09	HiC	GSE87112	Liver	intra	set E	ENSG00000108242:ENSG00000165841
10:96680001-96720000	10:96440001-96480000	9.51235e-08	HiC	GSE87112	Liver	intra	set H	ENSG00000108242:ENSG00000165841
10:96520001-96560000	10:96480001-96520000	1.03004e-16	HiC	GSE87112	Liver	intra	set E	NA
10:96640001-96680000	10:96480001-96520000	2.51508e-12	HiC	GSE87112	Liver	intra	set F	NA
10:96680001-96720000	10:96480001-96520000	3.34725e-13	HiC	GSE87112	Liver	intra	set H	NA
10:96720001-96760000	10:96480001-96520000	4.24231e-08	HiC	GSE87112	Liver	intra	set G	NA
10:96560001-96600000	10:96520001-96560000	1.06933e-08	HiC	GSE87112	Liver	intra	set I	NA
10:96640001-96680000	10:96520001-96560000	3.58992e-23	HiC	GSE87112	Liver	intra	set F	NA
10:96680001-96720000	10:96520001-96560000	2.54297e-17	HiC	GSE87112	Liver	intra	set H	NA
10:96720001-96760000	10:96520001-96560000	1.45452e-08	HiC	GSE87112	Liver	intra	set G	NA
10:96680001-96720000	10:96640001-96680000	1.76372e-10	HiC	GSE87112	Liver	intra	set H	NA
1 Region 1 : one end of significant chromatin interaction which overlaps with at least one candidate SNP in one of the genomic risk loci.
2 Region 2 : The other end of significant chromatin interaction(can be located outside of the risk loci).
3 Type : type of chromatin interaction data
4 SNPs : rsID of candidate SNPs overlapping with Region 1. Lists of SNPs (sets) are described below :
set A : rs76541158; rs79611756; rs77008973; rs78150064; rs55706909; rs79172815; rs59278974; rs74883200; rs111501284; rs75470184; rs186902335; rs111326484; rs111485167; rs113686863; rs113444871
set B : rs113244272; rs117215113; rs74150870; rs192622661; rs112999388; rs113103955; rs531915968; rs143381197; rs113645402; rs79517882; rs74419074; rs75602228; rs79950930; rs113535483
set C : rs75404862; rs17110192; rs17110194; 10:96443099:T:C; 10:96444512:T:G; rs79678941; rs112021287; rs141326874; rs145941177; rs149200109; rs113645150; rs111851363; rs111358221; 10:96456685:A:G; rs144443817; rs143566259; 10:96457756:C:T; 10:96458700:C:T; rs143966491; rs144340711; rs117842716; rs111237645; 10:96464293:G:A; 10:96464730:G:A; rs74967207; rs148100010; rs147282382; rs113660096
set D : rs74549782; rs80059054; 10:96492543:G:A; 10:96493058:C:T; rs17110236; rs79219523; rs79429965; rs3740367; rs140228918; rs79988394; rs112779036; 10:96499512:A:T; 10:96499555:T:G; rs1409651; rs1409650; 10:96499924:T:C; 10:96500010:T:A; rs556579135; rs4638245; 10:96501004:T:C; 10:96501069:A:T; 10:96501175:T:A; rs117677135; rs113739251; 10:96503017:T:C; rs111745508; 10:96505880:C:G; rs75642445…
set E : 10:96521045:C:T; 10:96521574:T:G; 10:96522365:T:C; 10:96522561:T:C; 10:96523045:A:T; 10:96523070:G:A; 10:96523071:C:T; 10:96523073:G:A; 10:96523083:T:C; 10:96523402:G:A; 10:96524395:C:T; 10:96525300:G:C; 10:96525865:G:A; 10:96525958:CAACAGTCATTTGCCAGGGAAGG:C; 10:96526531:A:C; 10:96527384:G:C; 10:96528430:T:C; 10:96529544:T:C; 10:96530260:T:C; rs146058526; 10:96531260:T:G; 10:96531369:T:G;…
set F : rs76110720; rs76063586; rs57036973; 10:96643896:T:A; 10:96645380:A:C; rs77240815; rs76937928; rs112112261; rs74154124; rs75967316; 10:96652787:T:C; 10:96652882:T:G; 10:96652935:G:A; rs144279653; rs113126021; 10:96653091:C:T; rs113216698; rs118150848; 10:96653610:G:A; 10:96653611:C:T; rs149296149; 10:96653801:T:C; 10:96653812:T:G; 10:96653825:A:G; 10:96653917:C:A; 10:96653919:C:G; 10:96654…
set G : 10:96720051:G:A; 10:96720169:A:G; 10:96720171:A:G; 10:96721607:T:C; 10:96721662:T:C; 10:96722552:T:C; 10:96724115:C:T; 10:96724395:T:G; 10:96725037:C:A; 10:96725535:A:C; 10:96725811:G:A; 10:96726084:C:CT; 10:96726295:TC:T; 10:96726746:G:A; 10:96726897:G:A; 10:96727160:A:G; 10:96727403:C:A; 10:96728015:A:G; 10:96728169:A:C; 10:96728657:G:A; 10:96728688:T:C; 10:96730064:C:T; 10:96730086:G:A…
set H : 10:96680585:GTTAT:G; 10:96680701:T:A; rs200120450; 10:96681133:G:A; 10:96681846:G:A; 10:96682129:G:C; 10:96683734:G:A; rs147403316; rs2901822; 10:96685188:CTTT:C; 10:96685188:CTTT:CTT; 10:96686366:T:C; 10:96687120:G:A; 10:96687328:CT:C; 10:96689110:T:G; 10:96689543:T:C; 10:96689887:C:A; 10:96691021:A:G; 10:96692627:A:G; 10:96692779:C:A; 10:96693273:AAAAAC:A; 10:96693563:G:A; 10:96694591:G…
set I : 10:96560487:T:C; 10:96560618:T:G; 10:96560695:A:G; rs75254631; rs113546720; 10:96562482:T:C; rs78779059; rs74804603; rs77635509; 10:96567386:C:T; 10:96568033:TA:T; 10:96568035:A:T; rs112859410; 10:96570139:G:A; rs561307948; rs113018075; rs184377978; 10:96571199:A:C; rs113153908; rs113225663; 10:96575242:C:T; 10:96575280:A:G; rs10509677; rs10509678; rs55732648; rs28399511; rs552158198; rs1…

[truncated: 15 more sheets: Supplementary Table S11, Supplementary Table S12, Supplementary Table S13, Supplementary Table S14, Supplemenary Table S15, Supplementary Table S16, Supplementary Table S17, Supplementary Table S18, Supplementary Table S19, Supplementary Table S20, Supplementary Table S21, Supplementary Table S22, Supplementary Table S23, Supplementary Table S24, Supplementary Table S25]
